# Supplementary material for: Population-Specific Differences in Pathogenic Variants of Genes Associated with Monogenic Parkinson’s Disease
Source: Genes (Basel). 2025 Apr 15;16(4):454. doi: 10.3390/genes16040454 (PMC12027003; doi:10.3390/genes16040454)
Supplement: Supplementary file 1 [file genes-16-00454-s001.zip › Supplementary Tables.xlsx]

## Sheet: ST1
Supplementary Table S1: Genetic Variants and Loci Associated with Parkinson’s Disease (PS168600)
Gene/Locus	Location	Gene/Locus MIM number	Phenotype	Phenotype mapping key	Phenotype MIM number	Inheritance
ADH1C	4q23	103730	{Parkinson disease, susceptibility to}	3	168600	AD, Mu
ATP13A2	1p36.13	610513	Kufor-Rakeb syndrome	3	606693	AR
ATXN2	12q24.12	601517	{Parkinson disease, late-onset, susceptibility to}	3	168600	AD, Mu
ATXN3	14q32.12	607047	{Parkinson disease, late-onset, susceptibility to}	3	168600	AD, Mu
ATXN8OS	13q21.33	603680	{Parkinson disease, susceptibility to}	3	168600	AD, Mu
CHCHD2	7p11.2	616244	Parkinson disease 22, autosomal dominant	3	616710	AD
DNAJC6	1p31.3	608375	Parkinson disease 19b, early-onset; Parkinson disease 19a, juvenile-onset	3	615528	AR
EIF4G1	3q27.1	600495	{Parkinson disease 18}	3	614251	AD
FBXO7	22q12.3	605648	Parkinson disease 15, autosomal recessive	3	260300	AR
GBA1	1q22	606463	{Parkinson disease, late-onset, susceptibility to}	3	168600	AD, Mu
GIGYF2	2q37.1	612003	{Parkinson disease 11}	3	607688
HTRA2	2p13.1	606441	{Parkinson disease 13}	3	610297
LRRK2	12q12	609007	{Parkinson disease 8}	3	607060	AD
MAPT	17q21.31	157140	{Parkinson disease, susceptibility to}	3	168600	AD, Mu
PARK7	1p36.23	602533	Parkinson disease 7, autosomal recessive early-onset	3	606324	AR
PINK1	1p36.12	608309	Parkinson disease 6, early onset	3	605909	AR
PLA2G6	22q13.1	603604	Parkinson disease 14, autosomal recessive	3	612953	AR
PRKN	6q26	602544	Parkinson disease, juvenile, type 2	3	600116	AR
PSAP	10q22.1	176801	{Parkinson disease 24, autosomal dominant, susceptibility to}	3	619491	AD
PTPA	9q34.11	600756	Parkinson disease 25, autosomal recessive early-onset, with impaired intellectual development	3	620482	AR
RAB32	6q24.3	612906	{Parkinson disease 26, autosomal dominant, susceptibility to}	3	620923	AD
SNCA	4q22.1	163890	Parkinson disease 4; Parkinson disease 1	3	605543; 168601	AD
SYNJ1	21q22.11	604297	Parkinson disease 20, early-onset	3	615530	AR
TBP	6q27	600075	{Parkinson disease, susceptibility to}	3	168600	AD, Mu
UCHL1	4p13	191342	{?Parkinson disease 5, susceptibility to}	3	613643	AD
VPS13C	15q22.2	608879	Parkinson disease 23, autosomal recessive, early onset	3	616840	AR
VPS35	16q11.2	601501	{Parkinson disease 17}	3	614203	AD

## Sheet: ST2
Supplementary Table S2: Information on the 368 variants in gnomAD mapped to 21 genes. Listed are the allele frequency and minimum/maximum allele count for each variant.
Name	SNP	PD_gene	Condition.s.	pheno	Variant.type	Molecular.consequence	Germline.classification	Protein.change	Accession	GRCh38Location	VariationID	dbSNP.ID	Germline.review.status	rsid_1	Canonical.SPDI	AF_Global	AF_AFR	AF_AMR	AF_ASJ	AF_EAS	AF_FIN	AF_MID	AF_NFE	AF_SAS	AF_Others	MIN_AFR	MIN_AMR	MIN_ASJ	MIN_EAS	MIN_FIN	MIN_MID	MIN_NFE	MIN_SAS	MAJ_AFR	MAJ_AMR	MAJ_ASJ	MAJ_EAS	MAJ_FIN	MAJ_MID	MAJ_NFE	MAJ_SAS
NM_000157.4(GBA1):c.1606C>T (p.Gln536Ter)	1:155235000:G:A	GBA1	not provided	NA	single nucleotide variant	nonsense	Pathogenic	Q449*, Q487*, Q536*	VCV001322983	155235000	1322983	rs758806595	criteria provided, single submitter	NA	NC_000001.11:155234999:G:A	1.59e-05	0.000278	2.46e-05	0	0	0	0	0	0	0	11	1	NA	NA	NA	NA	NA	NA	39541	40611	NA	NA	NA	NA	NA	NA
NM_000157.4(GBA1):c.1604G>A (p.Arg535His)	1:155235002:C:T	GBA1	Parkinson disease, late-onset|Gaucher disease-ophthalmoplegia-cardiovascular calcification syndrome|Gaucher disease type I|Gaucher disease type II|Gaucher disease type III|Lewy body dementia|Gaucher disease-ophthalmoplegia-cardiovascular calcification syndrome|Gaucher disease type I|Gaucher disease perinatal lethal|Parkinson disease, late-onset|Gaucher disease type II|Gaucher disease type III|not…	GAUCHER DISEASE; TYPE I	single nucleotide variant	missense variant	Pathogenic/Likely pathogenic	R535H, R486H, R448H	VCV000004311	155235002	4311	rs75822236	criteria provided, multiple submitters, no conflicts	rs75822236	NC_000001.11:155235001:C:T	0.00011	4.97e-05	0.000147	0.0023	2.83e-05	0	0	3.29e-05	6.52e-05	0.000228	2	6	48	1	NA	NA	16	4	40216	40744	20848	35375	NA	NA	485796	61338
NM_000157.4(GBA1):c.1603C>T (p.Arg535Cys)	1:155235003:G:A	GBA1	Gaucher disease|Gaucher disease type I|not provided	NA	single nucleotide variant	missense variant	Pathogenic	R535C, R448C, R486C	VCV000242383	155235003	242383	rs747506979	criteria provided, multiple submitters, no conflicts	NA	NC_000001.11:155235002:G:A	6.43e-06	0	2.45e-05	0	2.82e-05	0	0	0	4.85e-05	0	NA	1	NA	1	NA	NA	NA	3	NA	40865	NA	35441	NA	NA	NA	61867
NM_000157.4(GBA1):c.1537G>A (p.Asp513Asn)	1:155235069:C:T	GBA1	not provided	NA	single nucleotide variant	missense variant	Likely pathogenic	D426N, D464N, D513N	VCV001691430	155235069	1691430	rs2148069969	criteria provided, single submitter	NA	NC_000001.11:155235068:C:T	3.44e-06	0	0	0	0	0	0	4.94e-06	0	0	NA	NA	NA	NA	NA	NA	NA	NA	NA	NA	NA	NA	NA	NA	NA	NA
NM_000157.4(GBA1):c.1505G>A (p.Arg502His)	1:155235195:C:T	GBA1	Gaucher disease type I|not provided|Gaucher disease|Gaucher disease type I|Gaucher disease type II|Gaucher disease type III|Gaucher disease-ophthalmoplegia-cardiovascular calcification syndrome	NA	single nucleotide variant	missense variant	Pathogenic/Likely pathogenic	R502H, R453H, R415H	VCV000021070	155235195	21070	rs80356772	criteria provided, multiple submitters, no conflicts	NA	NC_000001.11:155235194:C:T	3.1e-06	0	1.67e-05	0	0	0	0	3.39e-06	0	0	NA	1	NA	NA	NA	NA	4	NA	NA	59793	NA	NA	NA	NA	1179458	NA
NM_000157.4(GBA1):c.1504C>T (p.Arg502Cys)	1:155235196:G:A	GBA1	Parkinson disease, late-onset|Gaucher disease-ophthalmoplegia-cardiovascular calcification syndrome|Gaucher disease type I|Gaucher disease type II|Gaucher disease type III|Lewy body dementia|Gaucher disease-ophthalmoplegia-cardiovascular calcification syndrome|Gaucher disease type I|Gaucher disease perinatal lethal|Parkinson disease, late-onset|Gaucher disease type II|Gaucher disease type III|not…	NA	single nucleotide variant	missense variant	Pathogenic	R502C, R415C, R453C	VCV000004295	155235196	4295	rs80356771	criteria provided, multiple submitters, no conflicts	NA	NC_000001.11:155235195:G:A	0.000229	8.05e-05	1.67e-05	0	0	0	0	0.000297	7.7e-05	9.61e-05	6	1	NA	NA	NA	NA	350	7	74484	59781	NA	NA	NA	NA	1179132	90915
NM_000157.4(GBA1):c.1503C>G (p.Asn501Lys)	1:155235197:G:C	GBA1	not provided|Gaucher disease type II	NA	single nucleotide variant	missense variant	Likely pathogenic	N414K, N452K, N501K	VCV000691989	155235197	691989	rs755265316	criteria provided, multiple submitters, no conflicts	NA	NC_000001.11:155235196:G:C	4.34e-06	0	0	0	0	0	0	5.93e-06	0	0	NA	NA	NA	NA	NA	NA	NA	NA	NA	NA	NA	NA	NA	NA	NA	NA
NM_000157.4(GBA1):c.1448T>G (p.Leu483Arg)	1:155235252:A:C	GBA1	Gaucher disease type I|Gaucher disease type I|Gaucher disease type II|Gaucher disease type III|Gaucher disease-ophthalmoplegia-cardiovascular calcification syndrome|not provided|GBA-related disorder|Gaucher disease|Gaucher disease type III	NA	single nucleotide variant	missense variant	Pathogenic/Likely pathogenic	L483R, L434R, L396R	VCV000093449	155235252	93449	rs421016	criteria provided, multiple submitters, no conflicts	NA	NC_000001.11:155235251:A:C	1.24e-06	0	0	0	2.23e-05	0	0	0	0	1.6e-05	NA	NA	NA	NA	NA	NA	NA	NA	NA	NA	NA	NA	NA	NA	NA	NA
NM_000157.4(GBA1):c.1448T>C (p.Leu483Pro)	1:155235252:A:G	GBA1	Parkinson disease, late-onset|Gaucher disease-ophthalmoplegia-cardiovascular calcification syndrome|Gaucher disease type I|Gaucher disease type II|Gaucher disease type III|Lewy body dementia|Gaucher disease-ophthalmoplegia-cardiovascular calcification syndrome|Gaucher disease type I|Gaucher disease perinatal lethal|Parkinson disease, late-onset|Gaucher disease type II|Gaucher disease type III|Lew…	NA	single nucleotide variant	missense variant	Pathogenic; risk factor	L483P, L396P, L434P	VCV000004288	155235252	4288	rs421016	criteria provided, multiple submitters, no conflicts	NA	NC_000001.11:155235251:A:G	9.86e-05	0.000294	8.34e-05	0.000101	0.000179	0.000141	0.00033	7.55e-05	0.000132	0.000144	22	5	3	8	9	2	89	12	74908	59935	29583	44798	63955	6052	1179227	91010
NA	1:155235256:C:T	GBA1	NA	PARKINSON DISEASE; LATE-ONSET; SUSCEPTIBILITY TO	NA	NA	NA	NA	NA	NA	NA	NA	NA	rs75671029	NA	0.000423	0.00815	0.000317	0	0	0	0.000495	2.54e-06	6.59e-05	0.000656	611	19	NA	NA	NA	3	3	6	74357	59965	NA	NA	NA	6053	1179865	91060
NM_000157.4(GBA1):c.1388+1G>A	1:155235680:C:T	GBA1	not provided	NA	single nucleotide variant	splice donor variant	Pathogenic		VCV001322984	155235680	1322984	rs1671699033	criteria provided, single submitter	NA	NC_000001.11:155235679:C:T	4.38e-06	0	0	0	0	0	0	5.97e-06	0	0	NA	NA	NA	NA	NA	NA	NA	NA	NA	NA	NA	NA	NA	NA	NA	NA
NM_000157.4(GBA1):c.1361C>T (p.Pro454Leu)	1:155235708:G:A	GBA1	Lewy body dementia	NA	single nucleotide variant	missense variant	Pathogenic	P367L, P405L, P454L	VCV001722541	155235708	1722541		no assertion criteria provided	NA	NC_000001.11:155235707:G:A	1.24e-06	0	0	0	0	3.13e-05	0	0	0	0	NA	NA	NA	NA	NA	NA	NA	NA	NA	NA	NA	NA	NA	NA	NA	NA
NM_000157.4(GBA1):c.1342G>C (p.Asp448His)	1:155235727:C:G	GBA1	Parkinson disease, late-onset|Gaucher disease-ophthalmoplegia-cardiovascular calcification syndrome|Gaucher disease type I|Gaucher disease type II|Gaucher disease type III|Lewy body dementia|Gaucher disease-ophthalmoplegia-cardiovascular calcification syndrome|Gaucher disease type I|Gaucher disease perinatal lethal|Parkinson disease, late-onset|Gaucher disease type II|Gaucher disease type III|not…	NA	single nucleotide variant	missense variant	Pathogenic/Likely pathogenic	D448H, D361H, D399H	VCV000004293	155235727	4293	rs1064651	criteria provided, multiple submitters, no conflicts	NA	NC_000001.11:155235726:C:G	0.000112	0.000254	0.000301	0	0.000156	1.56e-05	0.000165	0.000104	6.6e-05	9.6e-05	19	18	NA	7	1	1	123	6	74843	59876	NA	44877	63995	6061	1179645	90958
NM_000157.4(GBA1):c.1312G>A (p.Asp438Asn)	1:155235757:C:T	GBA1	not provided|Gaucher disease	NA	single nucleotide variant	missense variant	Pathogenic	D438N, D389N, D351N	VCV000496081	155235757	496081	rs1553217009	criteria provided, multiple submitters, no conflicts	NA	NC_000001.11:155235756:C:T	4.96e-06	0	0	0	0	0	0	5.08e-06	1.1e-05	1.6e-05	NA	NA	NA	NA	NA	NA	6	1	NA	NA	NA	NA	NA	NA	1180008	91073
NM_000157.4(GBA1):c.1300C>T (p.Arg434Cys)	1:155235769:G:A	GBA1	Gaucher disease	NA	single nucleotide variant	missense variant	Likely pathogenic	R347C, R385C, R434C	VCV002429167	155235769	2429167		criteria provided, single submitter	NA	NC_000001.11:155235768:G:A	7.43e-06	0	0	0	0	0	0	8.47e-06	2.2e-05	0	NA	NA	NA	NA	NA	NA	10	2	NA	NA	NA	NA	NA	NA	1180024	91092
NM_000157.4(GBA1):c.1297G>T (p.Val433Leu)	1:155235772:C:A	GBA1	Parkinson disease, late-onset|Gaucher disease|not provided|Gaucher disease-ophthalmoplegia-cardiovascular calcification syndrome|Gaucher disease type I|Gaucher disease type II|Gaucher disease type III|Lewy body dementia|Gaucher disease-ophthalmoplegia-cardiovascular calcification syndrome|Gaucher disease type I|Gaucher disease perinatal lethal|Parkinson disease, late-onset|Gaucher disease type II…	GAUCHER DISEASE; TYPE III;;GAUCHER DISEASE; TYPE I; INCLUDED	single nucleotide variant	missense variant	Pathogenic/Likely pathogenic	V433L, V384L, V346L	VCV000004292	155235772	4292	rs80356769	criteria provided, multiple submitters, no conflicts	rs80356769	NC_000001.11:155235771:C:A	9.91e-06	0	0	0.000473	0	0	0	0	0	3.2e-05	NA	NA	NA	NA	NA	NA	NA	NA	NA	NA	NA	NA	NA	NA	NA	NA
NM_000157.4(GBA1):c.1294T>A (p.Trp432Arg)	1:155235775:A:T	GBA1	Parkinson disease, late-onset	NA	single nucleotide variant	missense variant	Pathogenic	W432R, W383R, W345R	VCV000599275	155235775	599275	rs1557901552	no assertion criteria provided	NA	NC_000001.11:155235774:A:T	6.19e-07	0	0	0	0	0	0	8.47e-07	0	0	NA	NA	NA	NA	NA	NA	NA	NA	NA	NA	NA	NA	NA	NA	NA	NA
NM_000157.4(GBA1):c.1292A>G (p.Asn431Ser)	1:155235777:T:C	GBA1	not provided	NA	single nucleotide variant	missense variant	Likely pathogenic	N344S, N382S, N431S	VCV003239090	155235777	3239090		criteria provided, single submitter	NA	NC_000001.11:155235776:T:C	5.58e-06	0	0	0	6.68e-05	0	0	3.39e-06	0	3.2e-05	NA	NA	NA	3	NA	NA	4	NA	NA	NA	NA	44887	NA	NA	1180038	NA
NM_000157.4(GBA1):c.1289C>T (p.Pro430Leu)	1:155235780:G:A	GBA1	not provided|Gaucher disease perinatal lethal	NA	single nucleotide variant	missense variant	Pathogenic	P430L, P343L, P381L	VCV000931820	155235780	931820	rs76910485	criteria provided, multiple submitters, no conflicts	NA	NC_000001.11:155235779:G:A	1.86e-06	0	0	0	0	0	0	1.69e-06	0	1.6e-05	NA	NA	NA	NA	NA	NA	NA	NA	NA	NA	NA	NA	NA	NA	NA	NA
NM_000157.4(GBA1):c.1271T>C (p.Leu424Pro)	1:155235798:A:G	GBA1	Gaucher disease type I	NA	single nucleotide variant	missense variant	Likely pathogenic	L424P, L337P, L375P	VCV000623174	155235798	623174	rs772548282	criteria provided, single submitter	NA	NC_000001.11:155235797:A:G	6.19e-07	0	0	0	0	0	0	8.47e-07	0	0	NA	NA	NA	NA	NA	NA	NA	NA	NA	NA	NA	NA	NA	NA	NA	NA
NM_000157.4(GBA1):c.1260G>A (p.Trp420Ter)	1:155235809:C:T	GBA1	not provided	NA	single nucleotide variant	nonsense	Pathogenic	W333*, W371*, W420*	VCV002436490	155235809	2436490		criteria provided, single submitter	NA	NC_000001.11:155235808:C:T	6.2e-07	1.33e-05	0	0	0	0	0	0	0	0	NA	NA	NA	NA	NA	NA	NA	NA	NA	NA	NA	NA	NA	NA	NA	NA
NM_000157.4(GBA1):c.1259G>A (p.Trp420Ter)	1:155235810:C:T	GBA1	Gaucher disease	NA	single nucleotide variant	nonsense	Pathogenic	W333*, W371*, W420*	VCV000918141	155235810	918141	rs1671711470	criteria provided, single submitter	NA	NC_000001.11:155235809:C:T	3.72e-06	0	0	0	0	0	0	4.24e-06	0	1.6e-05	NA	NA	NA	NA	NA	NA	NA	NA	NA	NA	NA	NA	NA	NA	NA	NA
NM_000157.4(GBA1):c.1255G>A (p.Asp419Asn)	1:155235814:C:T	GBA1	Gaucher disease type I	NA	single nucleotide variant	missense variant	Likely pathogenic	D332N, D370N, D419N	VCV001184271	155235814	1184271	rs1671712475	criteria provided, single submitter	NA	NC_000001.11:155235813:C:T	3.1e-06	0	0	0	4.46e-05	0	0	2.54e-06	0	0	NA	NA	NA	2	NA	NA	3	NA	NA	NA	NA	44882	NA	NA	1180039	NA
NM_000157.4(GBA1):c.1250G>A (p.Trp417Ter)	1:155235819:C:T	GBA1	Gaucher disease	NA	single nucleotide variant	nonsense	Likely pathogenic	W417*, W330*, W368*	VCV000632832	155235819	632832	rs754743440	criteria provided, single submitter	NA	NC_000001.11:155235818:C:T	1.24e-06	0	0	0	0	0	0	1.69e-06	0	0	NA	NA	NA	NA	NA	NA	NA	NA	NA	NA	NA	NA	NA	NA	NA	NA
NM_000157.4(GBA1):c.1249T>G (p.Trp417Gly)	1:155235820:A:C	GBA1	not provided|Gaucher disease type III|Lewy body dementia|Gaucher disease type II|Gaucher disease type I|Parkinson disease, late-onset|Gaucher disease perinatal lethal|Gaucher disease-ophthalmoplegia-cardiovascular calcification syndrome	NA	single nucleotide variant	missense variant	Pathogenic/Likely pathogenic	W330G, W368G, W417G	VCV001211295	155235820	1211295	rs1450426641	criteria provided, multiple submitters, no conflicts	NA	NC_000001.11:155235819:A:C	1.86e-06	0	0	0	0	0	0	1.69e-06	0	1.6e-05	NA	NA	NA	NA	NA	NA	NA	NA	NA	NA	NA	NA	NA	NA	NA	NA
NM_000157.4(GBA1):c.1246G>A (p.Gly416Ser)	1:155235823:C:T	GBA1	Gaucher disease perinatal lethal|Parkinson disease, late-onset|Gaucher disease-ophthalmoplegia-cardiovascular calcification syndrome|Gaucher disease type I|Gaucher disease type II|Gaucher disease type III|Lewy body dementia|Gaucher disease-ophthalmoplegia-cardiovascular calcification syndrome|Gaucher disease type I|Gaucher disease type II|Gaucher disease type III|not provided|Gaucher disease|Gauc…	GAUCHER DISEASE; TYPE I;;GAUCHER DISEASE; TYPE III; INCLUDED	single nucleotide variant	missense variant	Pathogenic/Likely pathogenic	G416S, G329S, G367S	VCV000004327	155235823	4327	rs121908311	criteria provided, multiple submitters, no conflicts	rs121908311	NC_000001.11:155235822:C:T	2.23e-05	0	1.67e-05	0	0	0	0	2.71e-05	1.1e-05	3.2e-05	NA	1	NA	NA	NA	NA	32	1	NA	60013	NA	NA	NA	NA	1180018	91087
NM_000157.4(GBA1):c.1240G>T (p.Val414Leu)	1:155235829:C:A	GBA1	Gaucher disease type I|Gaucher disease|not provided	NA	single nucleotide variant	missense variant	Pathogenic/Likely pathogenic	V414L, V365L, V327L	VCV000093448	155235829	93448	rs398123528	criteria provided, multiple submitters, no conflicts	NA	NC_000001.11:155235828:C:A	1.24e-06	0	0	0	0	0	0	1.69e-06	0	0	NA	NA	NA	NA	NA	NA	NA	NA	NA	NA	NA	NA	NA	NA	NA	NA
NM_000157.4(GBA1):c.1236C>A (p.Tyr412Ter)	1:155235833:G:T	GBA1	not provided	NA	single nucleotide variant	nonsense	Likely pathogenic	Y325*, Y363*, Y412*	VCV002690607	155235833	2690607		criteria provided, single submitter	NA	NC_000001.11:155235832:G:T	6.19e-07	0	0	0	0	0	0	8.47e-07	0	0	NA	NA	NA	NA	NA	NA	NA	NA	NA	NA	NA	NA	NA	NA	NA	NA
NM_000157.4(GBA1):c.1226A>G (p.Asn409Ser)	1:155235843:T:C	GBA1	Parkinson disease, late-onset|Gaucher disease-ophthalmoplegia-cardiovascular calcification syndrome|Gaucher disease type I|Gaucher disease type II|Gaucher disease type III|Lewy body dementia|Gaucher disease-ophthalmoplegia-cardiovascular calcification syndrome|Gaucher disease type I|Gaucher disease perinatal lethal|Parkinson disease, late-onset|Gaucher disease type II|Gaucher disease type III|not…	NA	single nucleotide variant	missense variant	Pathogenic/Likely pathogenic; risk factor	N409S, N322S, N360S	VCV000004290	155235843	4290	rs76763715	criteria provided, multiple submitters, no conflicts	NA	NC_000001.11:155235842:T:C	0.002	0.000214	0.00095	0.0283	0	0.000906	0.000825	0.00173	5.49e-05	0.00301	16	57	839	NA	58	5	2039	5	74916	59953	28763	NA	63936	6057	1177921	91067
NM_000157.4(GBA1):c.1208G>C (p.Ser403Thr)	1:155236261:C:G	GBA1	not provided|Gaucher disease type I	GAUCHER DISEASE; TYPE I	single nucleotide variant	missense variant	Likely pathogenic	S403T, S316T, S354T	VCV000004320	155236261	4320	rs121908307	criteria provided, multiple submitters, no conflicts	rs121908307	NC_000001.11:155236260:C:G	6.2e-07	0	0	0	0	0	0	8.48e-07	0	0	NA	NA	NA	NA	NA	NA	NA	NA	NA	NA	NA	NA	NA	NA	NA	NA
NM_000157.4(GBA1):c.1193G>A (p.Arg398Gln)	1:155236276:C:T	GBA1	Gaucher disease|not provided	NA	single nucleotide variant	missense variant	Pathogenic/Likely pathogenic	R311Q, R349Q, R398Q	VCV002682534	155236276	2682534		criteria provided, multiple submitters, no conflicts	NA	NC_000001.11:155236275:C:T	2.48e-06	0	0	0	0	0	0	2.54e-06	1.1e-05	0	NA	NA	NA	NA	NA	NA	3	1	NA	NA	NA	NA	NA	NA	1180019	91093
NM_000157.4(GBA1):c.1192C>T (p.Arg398Ter)	1:155236277:G:A	GBA1	Parkinson disease, late-onset|Gaucher disease perinatal lethal|Gaucher disease type I|Gaucher disease type II|Gaucher disease type III|Lewy body dementia|Gaucher disease-ophthalmoplegia-cardiovascular calcification syndrome|not provided|Gaucher disease|Gaucher disease type I	GAUCHER DISEASE; PERINATAL LETHAL	single nucleotide variant	nonsense	Pathogenic	R398*, R349*, R311*	VCV000004326	155236277	4326	rs121908309	criteria provided, multiple submitters, no conflicts	rs121908309	NC_000001.11:155236276:G:A	1.36e-05	1.33e-05	0	0	2.23e-05	0	0	1.53e-05	1.1e-05	1.6e-05	1	NA	NA	1	NA	NA	18	1	75017	NA	NA	44879	NA	NA	1179992	91083
NM_000157.4(GBA1):c.1184C>T (p.Ser395Phe)	1:155236285:G:A	GBA1	Gaucher disease|Gaucher disease type I|not specified|not provided	NA	single nucleotide variant	missense variant	Pathogenic	S308F, S346F, S395F	VCV000918140	155236285	918140	rs760307559	criteria provided, multiple submitters, no conflicts	NA	NC_000001.11:155236284:G:A	3.72e-06	1.33e-05	0	0	0	3.12e-05	0	1.69e-06	0	1.6e-05	1	NA	NA	NA	2	NA	2	NA	75015	NA	NA	NA	64040	NA	1180020	NA
NM_000157.4(GBA1):c.1174C>T (p.Arg392Trp)	1:155236295:G:A	GBA1	Gaucher disease type I|Gaucher disease type II|Gaucher disease type III|Gaucher disease-ophthalmoplegia-cardiovascular calcification syndrome	NA	single nucleotide variant	missense variant	Pathogenic	R305W, R392W, R343W	VCV000813336	155236295	813336	rs121908308	criteria provided, single submitter	NA	NC_000001.11:155236294:G:A	6.82e-06	2.67e-05	1.67e-05	0	0	0	0	5.08e-06	1.1e-05	1.6e-05	2	1	NA	NA	NA	NA	6	1	74900	59995	NA	NA	NA	NA	1180016	91083
NM_000157.4(GBA1):c.1171G>C (p.Val391Leu)	1:155236298:C:G	GBA1	Gaucher disease type I|Gaucher disease type II|Gaucher disease type III|Gaucher disease-ophthalmoplegia-cardiovascular calcification syndrome|Gaucher disease|not provided	NA	single nucleotide variant	missense variant	Pathogenic/Likely pathogenic	V391L, V304L, V342L	VCV000093446	155236298	93446	rs398123527	criteria provided, multiple submitters, no conflicts	NA	NC_000001.11:155236297:C:G	1.24e-06	2.67e-05	0	0	0	0	0	0	0	0	NA	NA	NA	NA	NA	NA	NA	NA	NA	NA	NA	NA	NA	NA	NA	NA
NM_000157.4(GBA1):c.1162G>A (p.Glu388Lys)	1:155236307:C:T	GBA1	not provided	NA	single nucleotide variant	missense variant	Likely pathogenic	E301K, E339K, E388K	VCV002440415	155236307	2440415		criteria provided, single submitter	NA	NC_000001.11:155236306:C:T	1.86e-06	0	0	0	0	0	0	1.69e-06	1.1e-05	0	NA	NA	NA	NA	NA	NA	2	1	NA	NA	NA	NA	NA	NA	1180030	91079
NM_000157.4(GBA1):c.1138G>A (p.Ala380Thr)	1:155236331:C:T	GBA1	not provided	NA	single nucleotide variant	missense variant	Likely pathogenic	A293T, A331T, A380T	VCV002690606	155236331	2690606		criteria provided, single submitter	NA	NC_000001.11:155236330:C:T	1.86e-06	0	0	0	0	0	0	1.69e-06	0	1.6e-05	NA	NA	NA	NA	NA	NA	NA	NA	NA	NA	NA	NA	NA	NA	NA	NA
NM_000157.4(GBA1):c.1090G>A (p.Gly364Arg)	1:155236379:C:T	GBA1	Lewy body dementia|Gaucher disease-ophthalmoplegia-cardiovascular calcification syndrome|Gaucher disease type I|Gaucher disease perinatal lethal|Parkinson disease, late-onset|Gaucher disease type II|Gaucher disease type III|not provided|Gaucher disease|Gaucher disease perinatal lethal	GAUCHER DISEASE; TYPE II	single nucleotide variant	missense variant	Likely pathogenic	G364R, G277R, G315R	VCV000004318	155236379	4318	rs121908305	criteria provided, multiple submitters, no conflicts	rs121908305	NC_000001.11:155236378:C:T	4.34e-06	0	3.33e-05	0	0	0	0	4.24e-06	0	0	NA	2	NA	NA	NA	NA	5	NA	NA	60004	NA	NA	NA	NA	1179927	NA
NM_000157.4(GBA1):c.1088T>C (p.Leu363Pro)	1:155236381:A:G	GBA1	Gaucher disease	NA	single nucleotide variant	missense variant	Likely pathogenic	L276P, L314P, L363P	VCV001297534	155236381	1297534	rs1178732315	criteria provided, single submitter	NA	NC_000001.11:155236380:A:G	8.67e-06	0	0	0	0	0	0	1.19e-05	0	0	NA	NA	NA	NA	NA	NA	NA	NA	NA	NA	NA	NA	NA	NA	NA	NA
NM_000157.4(GBA1):c.1085C>T (p.Thr362Ile)	1:155236384:G:A	GBA1	Gaucher disease perinatal lethal|Parkinson disease, late-onset|Gaucher disease-ophthalmoplegia-cardiovascular calcification syndrome|Gaucher disease type I|Gaucher disease type II|Gaucher disease type III|Lewy body dementia|not provided|Gaucher disease	GAUCHER DISEASE; TYPE I;;GAUCHER DISEASE; TYPE II; INCLUDED	single nucleotide variant	missense variant	Pathogenic/Likely pathogenic	T362I, T275I, T313I	VCV000004306	155236384	4306	rs76539814	criteria provided, multiple submitters, no conflicts	rs76539814	NC_000001.11:155236383:G:A	9.29e-06	0	0	0	0	0	0	1.19e-05	0	1.6e-05	NA	NA	NA	NA	NA	NA	NA	NA	NA	NA	NA	NA	NA	NA	NA	NA
NM_000157.4(GBA1):c.1054T>C (p.Tyr352His)	1:155236415:A:G	GBA1	Gaucher disease	NA	single nucleotide variant	missense variant	Pathogenic	Y265H, Y303H, Y352H	VCV002581173	155236415	2581173		criteria provided, single submitter	NA	NC_000001.11:155236414:A:G	6.2e-07	0	0	0	0	0	0	8.47e-07	0	0	NA	NA	NA	NA	NA	NA	NA	NA	NA	NA	NA	NA	NA	NA	NA	NA
NM_000157.4(GBA1):c.1052G>C (p.Trp351Ser)	1:155236417:C:G	GBA1	Lewy body dementia|Gaucher disease type I|Gaucher disease type II|Gaucher disease type III|Gaucher disease-ophthalmoplegia-cardiovascular calcification syndrome|Parkinson disease, late-onset|Gaucher disease perinatal lethal|Gaucher disease	NA	single nucleotide variant	missense variant	Likely pathogenic	W351S, W302S, W264S	VCV000496080	155236417	496080	rs1553217294	criteria provided, multiple submitters, no conflicts	NA	NC_000001.11:155236416:C:G	6.2e-07	0	0	0	0	0	0	8.47e-07	0	0	NA	NA	NA	NA	NA	NA	NA	NA	NA	NA	NA	NA	NA	NA	NA	NA
NM_000157.4(GBA1):c.1049A>G (p.His350Arg)	1:155236420:T:C	GBA1	not provided	GAUCHER DISEASE; PERINATAL LETHAL	single nucleotide variant	missense variant	Likely pathogenic	H350R, H301R, H263R	VCV000004325	155236420	4325	rs78198234	criteria provided, single submitter	rs78198234	NC_000001.11:155236419:T:C	6.2e-07	1.33e-05	0	0	0	0	0	0	0	0	NA	NA	NA	NA	NA	NA	NA	NA	NA	NA	NA	NA	NA	NA	NA	NA
NM_000157.4(GBA1):c.983C>T (p.Pro328Leu)	1:155237357:G:A	GBA1	Gaucher disease type I	GAUCHER DISEASE; TYPE I	single nucleotide variant	missense variant	Pathogenic	P328L, P279L, P241L	VCV000004305	155237357	4305	rs121908298	no assertion criteria provided	rs121908298	NC_000001.11:155237356:G:A	6.2e-07	0	0	0	0	0	0	8.48e-07	0	0	NA	NA	NA	NA	NA	NA	NA	NA	NA	NA	NA	NA	NA	NA	NA	NA
NM_000157.4(GBA1):c.928A>G (p.Ser310Gly)	1:155237412:T:C	GBA1	not provided|Parkinson disease, late-onset|Lewy body dementia|Gaucher disease type I|Gaucher disease type II|Gaucher disease type III|Gaucher disease perinatal lethal|Gaucher disease-ophthalmoplegia-cardiovascular calcification syndrome|Parkinson disease, late-onset	NA	single nucleotide variant	missense variant	Pathogenic/Likely pathogenic	S310G, S261G, S223G	VCV000597184	155237412	597184	rs1057942	criteria provided, multiple submitters, no conflicts	NA	NC_000001.11:155237411:T:C	1.98e-05	8.01e-05	1.67e-05	0	8.91e-05	1.56e-05	0.000165	9.32e-06	6.59e-05	3.2e-05	6	1	NA	4	1	1	11	6	74912	60001	NA	44894	64041	6077	1179839	91078
NM_000157.4(GBA1):c.896T>C (p.Ile299Thr)	1:155237444:A:G	GBA1	Gaucher disease-ophthalmoplegia-cardiovascular calcification syndrome|Lewy body dementia|Gaucher disease type I|Gaucher disease type II|Gaucher disease type III|Gaucher disease perinatal lethal|Parkinson disease, late-onset|not provided|Gaucher disease	NA	single nucleotide variant	missense variant	Likely pathogenic	I299T, I212T, I250T	VCV000198757	155237444	198757	rs794727908	criteria provided, multiple submitters, no conflicts	NA	NC_000001.11:155237443:A:G	3.72e-06	0	5e-05	0	0	0	0	2.54e-06	0	0	NA	3	NA	NA	NA	NA	3	NA	NA	60015	NA	NA	NA	NA	1179869	NA
NM_000157.4(GBA1):c.894C>A (p.Phe298Leu)	1:155237446:G:T	GBA1	Gaucher disease	NA	single nucleotide variant	missense variant	Likely pathogenic	F211L, F249L, F298L	VCV000932200	155237446	932200	rs1671825414	criteria provided, single submitter	NA	NC_000001.11:155237445:G:T	4.96e-06	0	0	0	0	0	0	6.78e-06	0	0	NA	NA	NA	NA	NA	NA	NA	NA	NA	NA	NA	NA	NA	NA	NA	NA
NM_000157.4(GBA1):c.887G>A (p.Arg296Gln)	1:155237453:C:T	GBA1	Parkinson disease, late-onset|Gaucher disease-ophthalmoplegia-cardiovascular calcification syndrome|Gaucher disease type I|Gaucher disease type II|Gaucher disease type III|Lewy body dementia|Gaucher disease-ophthalmoplegia-cardiovascular calcification syndrome|Gaucher disease type I|Gaucher disease perinatal lethal|Parkinson disease, late-onset|Gaucher disease type II|Gaucher disease type III|not…	GAUCHER DISEASE; PERINATAL LETHAL	single nucleotide variant	missense variant	Pathogenic	R296Q, R209Q, R247Q	VCV000004328	155237453	4328	rs78973108	criteria provided, multiple submitters, no conflicts	rs78973108	NC_000001.11:155237452:C:T	7.44e-05	2.67e-05	3.33e-05	0	0	0	0	9.66e-05	0	3.2e-05	2	2	NA	NA	NA	NA	114	NA	74918	59984	NA	NA	NA	NA	1179760	NA
NM_000157.4(GBA1):c.886C>T (p.Arg296Ter)	1:155237454:G:A	GBA1	Gaucher disease	NA	single nucleotide variant	nonsense	Pathogenic	R296*, R247*, R209*	VCV000558787	155237454	558787	rs1553217626	criteria provided, single submitter	NA	NC_000001.11:155237453:G:A	6.2e-07	0	0	0	0	0	0	8.48e-07	0	0	NA	NA	NA	NA	NA	NA	NA	NA	NA	NA	NA	NA	NA	NA	NA	NA
NM_000157.4(GBA1):c.847T>C (p.Tyr283His)	1:155237493:A:G	GBA1	Gaucher disease	NA	single nucleotide variant	missense variant	Likely pathogenic	Y196H, Y234H, Y283H	VCV002501093	155237493	2501093		criteria provided, single submitter	NA	NC_000001.11:155237492:A:G	6.2e-07	0	1.67e-05	0	0	0	0	0	0	0	NA	NA	NA	NA	NA	NA	NA	NA	NA	NA	NA	NA	NA	NA	NA	NA
NM_000157.4(GBA1):c.820G>A (p.Glu274Lys)	1:155237520:C:T	GBA1	not specified	NA	single nucleotide variant	missense variant	Pathogenic	E187K, E225K, E274K	VCV003064209	155237520	3064209		criteria provided, single submitter	NA	NC_000001.11:155237519:C:T	6.2e-07	0	0	0	0	0	0	8.48e-07	0	0	NA	NA	NA	NA	NA	NA	NA	NA	NA	NA	NA	NA	NA	NA	NA	NA
NM_000157.4(GBA1):c.776A>G (p.Tyr259Cys)	1:155237564:T:C	GBA1	Gaucher disease	NA	single nucleotide variant	missense variant	Likely pathogenic	Y172C, Y210C, Y259C	VCV002581565	155237564	2581565		criteria provided, single submitter	NA	NC_000001.11:155237563:T:C	3.1e-06	0	0	0	0	0	0	4.24e-06	0	0	NA	NA	NA	NA	NA	NA	NA	NA	NA	NA	NA	NA	NA	NA	NA	NA
NM_000157.4(GBA1):c.764T>A (p.Phe255Tyr)	1:155237576:A:T	GBA1	Parkinson disease, late-onset|Gaucher disease-ophthalmoplegia-cardiovascular calcification syndrome|Gaucher disease type I|Gaucher disease type II|Gaucher disease type III|Lewy body dementia|Gaucher disease-ophthalmoplegia-cardiovascular calcification syndrome|Gaucher disease type I|Gaucher disease perinatal lethal|Parkinson disease, late-onset|Gaucher disease type II|Gaucher disease type III|Gau…	GAUCHER DISEASE; TYPE I	single nucleotide variant	missense variant	Pathogenic/Likely pathogenic	F255Y, F168Y, F206Y	VCV000004298	155237576	4298	rs74500255	criteria provided, multiple submitters, no conflicts	rs74500255	NC_000001.11:155237575:A:T	2.42e-05	0	0	0	0	0	0	3.14e-05	0	3.2e-05	NA	NA	NA	NA	NA	NA	NA	NA	NA	NA	NA	NA	NA	NA	NA	NA
NM_000157.4(GBA1):c.762-1G>C	1:155237579:C:G	GBA1	Gaucher disease-ophthalmoplegia-cardiovascular calcification syndrome|Gaucher disease type I|Gaucher disease type II|Gaucher disease type III|Parkinson disease, late-onset|Lewy body dementia|Gaucher disease perinatal lethal|Gaucher disease|Parkinson disease, late-onset	NA	single nucleotide variant	splice acceptor variant	Pathogenic/Likely pathogenic		VCV000633240	155237579	633240	rs1237637353	criteria provided, multiple submitters, no conflicts	NA	NC_000001.11:155237578:C:G	1.86e-06	0	0	0	6.69e-05	0	0	0	0	0	NA	NA	NA	NA	NA	NA	NA	NA	NA	NA	NA	NA	NA	NA	NA	NA
NM_000157.4(GBA1):c.754T>A (p.Phe252Ile)	1:155238141:A:T	GBA1	not specified|not provided|Lewy body dementia|Gaucher disease-ophthalmoplegia-cardiovascular calcification syndrome|Gaucher disease type I|Gaucher disease perinatal lethal|Parkinson disease, late-onset|Gaucher disease type II|Gaucher disease type III|Gaucher disease	GAUCHER DISEASE; TYPE III;;GAUCHER DISEASE; TYPE II; INCLUDED;;GAUCHER DISEASE; TYPE I; INCLUDED	single nucleotide variant	missense variant	Pathogenic/Likely pathogenic	F252I, F165I, F203I	VCV000004301	155238141	4301	rs381737	criteria provided, multiple submitters, no conflicts	rs381737	NC_000001.11:155238140:A:T	2.04e-05	1.33e-05	5e-05	0	0.000245	0	0	7.63e-06	8.78e-05	1.6e-05	1	3	NA	11	NA	NA	9	8	74909	59977	NA	44887	NA	NA	1180017	91072
NA	1:155238144:A:G	GBA1	NA	GAUCHER DISEASE; TYPE I	NA	NA	NA	NA	NA	NA	NA	NA	NA	rs121908300	NA	1.24e-06	0	0	3.38e-05	0	0	0	8.47e-07	0	0	NA	NA	1	NA	NA	NA	1	NA	NA	NA	29605	NA	NA	NA	1180031	NA
NM_000157.4(GBA1):c.721G>A (p.Gly241Arg)	1:155238174:C:T	GBA1	Gaucher disease type I|Gaucher disease|not provided|Parkinson disease, late-onset|Gaucher disease type I|Gaucher disease type II|Gaucher disease type III|Gaucher disease-ophthalmoplegia-cardiovascular calcification syndrome	NA	single nucleotide variant	missense variant	Pathogenic/Likely pathogenic	G241R, G154R, G192R	VCV000093459	155238174	93459	rs409652	criteria provided, multiple submitters, no conflicts	NA	NC_000001.11:155238173:C:T	3.1e-05	4.01e-05	1.67e-05	0	8.91e-05	0	0	3.05e-05	4.39e-05	3.2e-05	3	1	NA	4	NA	NA	36	4	74897	59989	NA	44888	NA	NA	1180002	91084
NM_000157.4(GBA1):c.709A>G (p.Lys237Glu)	1:155238186:T:C	GBA1	not provided|Gaucher disease	NA	single nucleotide variant	missense variant	Pathogenic/Likely pathogenic	K237E, K188E, K150E	VCV000633239	155238186	633239	rs773409311	criteria provided, multiple submitters, no conflicts	NA	NC_000001.11:155238185:T:C	6.2e-06	0	0.000117	0	0	0	0	1.69e-06	0	1.6e-05	NA	7	NA	NA	NA	NA	2	NA	NA	59985	NA	NA	NA	NA	1180034	NA
NM_000157.4(GBA1):c.703T>C (p.Ser235Pro)	1:155238192:A:G	GBA1	Gaucher disease perinatal lethal|Gaucher disease-ophthalmoplegia-cardiovascular calcification syndrome|Gaucher disease type I|Gaucher disease type II|Gaucher disease type III|not provided|not specified|Gaucher disease-ophthalmoplegia-cardiovascular calcification syndrome|Gaucher disease type I|Gaucher disease type II|Gaucher disease type III|Parkinson disease, late-onset|Gaucher disease perinatal…	NA	single nucleotide variant	missense variant	Pathogenic/Likely pathogenic	S235P, S148P, S186P	VCV000021072	155238192	21072	rs1064644	criteria provided, multiple submitters, no conflicts	NA	NC_000001.11:155238191:A:G	3.72e-06	0	3.34e-05	0	2.23e-05	1.56e-05	0	8.48e-07	0	1.6e-05	NA	2	NA	1	1	NA	1	NA	NA	59924	NA	44879	63935	NA	1179919	NA
NM_000157.4(GBA1):c.701G>A (p.Gly234Glu)	1:155238194:C:T	GBA1	not provided	NA	single nucleotide variant	missense variant	Pathogenic	G234E, G147E, G185E	VCV000558788	155238194	558788	rs74462743	criteria provided, multiple submitters, no conflicts	NA	NC_000001.11:155238193:C:T	8.05e-06	0	0	0	0	0	0	1.1e-05	0	0	NA	NA	NA	NA	NA	NA	NA	NA	NA	NA	NA	NA	NA	NA	NA	NA
NM_000157.4(GBA1):c.689T>G (p.Val230Gly)	1:155238206:A:C	GBA1	Gaucher disease	NA	single nucleotide variant	missense variant	Pathogenic	V143G, V181G, V230G	VCV000928835	155238206	928835	rs381427	criteria provided, single submitter	NA	NC_000001.11:155238205:A:C	5.58e-06	1.34e-05	1.67e-05	0	2.23e-05	1.56e-05	0	3.39e-06	1.1e-05	0	1	1	NA	1	1	NA	4	1	74857	59969	NA	44883	64003	NA	1179966	91063
NM_000157.4(GBA1):c.681T>G (p.Asn227Lys)	1:155238214:A:C	GBA1	Gaucher disease type I|Gaucher disease type II|Gaucher disease type III|Gaucher disease-ophthalmoplegia-cardiovascular calcification syndrome|not provided|Gaucher disease	NA	single nucleotide variant	missense variant	Pathogenic/Likely pathogenic	N227K, N140K, N178K	VCV000093458	155238214	93458	rs381418	criteria provided, multiple submitters, no conflicts	NA	NC_000001.11:155238213:A:C	8.06e-06	1.33e-05	5e-05	0	0	1.56e-05	0	5.93e-06	0	1.6e-05	1	3	NA	NA	1	NA	7	NA	74907	59975	NA	NA	64021	NA	1179923	NA
NM_000157.4(GBA1):c.680A>G (p.Asn227Ser)	1:155238215:T:C	GBA1	Gaucher disease-ophthalmoplegia-cardiovascular calcification syndrome|Gaucher disease type I|Gaucher disease type II|Gaucher disease type III|Lewy body dementia|Gaucher disease-ophthalmoplegia-cardiovascular calcification syndrome|Gaucher disease type I|Gaucher disease perinatal lethal|Parkinson disease, late-onset|Gaucher disease type II|Gaucher disease type III|not provided|Gaucher disease|Gauc…	GAUCHER DISEASE; TYPE I;;GAUCHER DISEASE; TYPE III; INCLUDED	single nucleotide variant	missense variant	Pathogenic	N227S, N140S, N178S	VCV000004314	155238215	4314	rs364897	criteria provided, multiple submitters, no conflicts	rs364897	NC_000001.11:155238214:T:C	6.2e-05	0.0002	6.67e-05	3.38e-05	0.000134	4.69e-05	0	4.33e-05	0.000176	6.41e-05	15	4	1	6	3	NA	51	16	74933	60004	29591	44858	64015	NA	1178509	90986
NM_000157.4(GBA1):c.661C>A (p.Pro221Thr)	1:155238234:G:T	GBA1	Gaucher disease-ophthalmoplegia-cardiovascular calcification syndrome|Parkinson disease, late-onset|Lewy body dementia|Gaucher disease type I|Gaucher disease type II|Gaucher disease type III|Gaucher disease perinatal lethal|not provided|Gaucher disease	NA	single nucleotide variant	missense variant	Pathogenic/Likely pathogenic	P134T, P172T, P221T	VCV000932181	155238234	932181	rs866075757	criteria provided, multiple submitters, no conflicts	NA	NC_000001.11:155238233:G:T	9.29e-06	0	0	0	0	0	0	1.27e-05	0	0	NA	NA	NA	NA	NA	NA	NA	NA	NA	NA	NA	NA	NA	NA	NA	NA
NM_000157.4(GBA1):c.653G>A (p.Trp218Ter)	1:155238242:C:T	GBA1	Gaucher disease type I|Parkinson disease, late-onset|Gaucher disease	NA	single nucleotide variant	nonsense	Pathogenic	W218*, W169*, W131*	VCV000632834	155238242	632834	rs867929413	criteria provided, multiple submitters, no conflicts	NA	NC_000001.11:155238241:C:T	2.48e-06	0	0	0	0	0	0	0	4.4e-05	0	NA	NA	NA	NA	NA	NA	NA	NA	NA	NA	NA	NA	NA	NA	NA	NA
NM_000157.4(GBA1):c.635C>G (p.Ser212Ter)	1:155238260:G:C	GBA1	Parkinson disease, late-onset|Gaucher disease|not provided	NA	single nucleotide variant	nonsense	Pathogenic	S125*, S163*, S212*	VCV000996254	155238260	996254	rs1671872221	criteria provided, multiple submitters, no conflicts	NA	NC_000001.11:155238259:G:C	1.12e-05	0	0	0	0	0	0	1.53e-05	0	0	NA	NA	NA	NA	NA	NA	NA	NA	NA	NA	NA	NA	NA	NA	NA	NA
NM_000157.4(GBA1):c.625C>T (p.Arg209Cys)	1:155238270:G:A	GBA1	Gaucher disease type I|Gaucher disease type II|Gaucher disease type III|Gaucher disease-ophthalmoplegia-cardiovascular calcification syndrome|Gaucher disease type I|Gaucher disease|not provided	NA	single nucleotide variant	missense variant	Pathogenic/Likely pathogenic	R209C, R160C, R122C	VCV000093455	155238270	93455	rs398123532	criteria provided, multiple submitters, no conflicts	NA	NC_000001.11:155238269:G:A	7.48e-06	1.34e-05	0	0	0	0	0	6.8e-06	3.34e-05	0	1	NA	NA	NA	NA	NA	8	3	74757	NA	NA	NA	NA	NA	1175734	89839
NM_000157.4(GBA1):c.604C>T (p.Arg202Ter)	1:155238291:G:A	GBA1	Parkinson disease, late-onset|Gaucher disease|GBA1-related disorder|not provided	NA	single nucleotide variant	nonsense	Pathogenic/Likely pathogenic	R115*, R153*, R202*	VCV001119997	155238291	1119997	rs1009850780	criteria provided, multiple submitters, no conflicts	NA	NC_000001.11:155238290:G:A	1.07e-05	1.35e-05	1.82e-05	0	0	0	0	1.29e-05	0	0	1	1	NA	NA	NA	NA	15	NA	73969	54819	NA	NA	NA	NA	1164919	NA
NA	1:155238519:T:G	GBA1	NA	GAUCHER DISEASE; TYPE I	NA	NA	NA	NA	NA	NA	NA	NA	NA	rs121908297	NA	0.00223	0.00103	3.34e-05	0.000918	0.000403	6.27e-05	0.000993	0.00279	0.000797	0.0018	76	2	27	18	4	6	3222	72	73788	59812	29397	44628	63824	6036	1153396	90272
NM_000157.4(GBA1):c.538G>A (p.Asp180Asn)	1:155238567:C:T	GBA1	Gaucher disease type II	NA	single nucleotide variant	missense variant	Likely pathogenic	D131N, D180N, D93N	VCV002671839	155238567	2671839		criteria provided, single submitter	NA	NC_000001.11:155238566:C:T	6.2e-07	0	0	0	0	0	0	0	1.1e-05	0	NA	NA	NA	NA	NA	NA	NA	NA	NA	NA	NA	NA	NA	NA	NA	NA
NM_000157.4(GBA1):c.518C>A (p.Thr173Asn)	1:155238587:G:T	GBA1	not provided	NA	single nucleotide variant	missense variant	Likely pathogenic	T124N, T173N, T86N	VCV001214070	155238587	1214070	rs78657146	criteria provided, single submitter	NA	NC_000001.11:155238586:G:T	1.86e-06	0	0	0	0	0	0.000495	0	0	0	NA	NA	NA	NA	NA	NA	NA	NA	NA	NA	NA	NA	NA	NA	NA	NA
NM_000157.4(GBA1):c.509G>T (p.Arg170Leu)	1:155238596:C:A	GBA1	Gaucher disease	NA	single nucleotide variant	missense variant	Likely pathogenic	R170L, R121L, R83L	VCV000004329	155238596	4329	rs80356763	criteria provided, single submitter	NA	NC_000001.11:155238595:C:A	6.2e-07	0	1.67e-05	0	0	0	0	0	0	0	NA	NA	NA	NA	NA	NA	NA	NA	NA	NA	NA	NA	NA	NA	NA	NA
NM_000157.4(GBA1):c.508C>T (p.Arg170Cys)	1:155238597:G:A	GBA1	Gaucher disease type I|Gaucher disease type II|Gaucher disease type III|Gaucher disease-ophthalmoplegia-cardiovascular calcification syndrome|Gaucher disease|not provided	NA	single nucleotide variant	missense variant	Pathogenic	R170C, R121C, R83C	VCV000093453	155238597	93453	rs398123530	criteria provided, multiple submitters, no conflicts	NA	NC_000001.11:155238596:G:A	1.36e-05	0	0	0	0	1.56e-05	0	1.78e-05	0	0	NA	NA	NA	NA	1	NA	21	NA	NA	NA	NA	NA	64011	NA	1179823	NA
NM_000157.4(GBA1):c.497A>T (p.Asp166Val)	1:155238608:T:A	GBA1	Gaucher disease	NA	single nucleotide variant	missense variant	Likely pathogenic	D166V, D117V, D79V	VCV000632833	155238608	632833	rs79796061	criteria provided, single submitter	NA	NC_000001.11:155238607:T:A	4.34e-06	9.38e-05	0	0	0	0	0	0	0	0	NA	NA	NA	NA	NA	NA	NA	NA	NA	NA	NA	NA	NA	NA	NA	NA
NM_000157.4(GBA1):c.492C>G (p.Ser164Arg)	1:155238613:G:C	GBA1	Gaucher disease type I|not provided|Gaucher disease	NA	single nucleotide variant	missense variant	Likely pathogenic	S115R, S164R, S77R	VCV001339116	155238613	1339116	rs746019841	criteria provided, multiple submitters, no conflicts	NA	NC_000001.11:155238612:G:C	4.34e-06	0	0	0	0	0	0	0	7.69e-05	0	NA	NA	NA	NA	NA	NA	NA	NA	NA	NA	NA	NA	NA	NA	NA	NA
NM_000157.4(GBA1):c.476G>A (p.Arg159Gln)	1:155238629:C:T	GBA1	Gaucher disease-ophthalmoplegia-cardiovascular calcification syndrome|Gaucher disease type I|Gaucher disease type II|Gaucher disease type III|not provided|Gaucher disease	NA	single nucleotide variant	missense variant	Pathogenic/Likely pathogenic	R159Q, R110Q, R72Q	VCV000004291	155238629	4291	rs79653797	criteria provided, multiple submitters, no conflicts	NA	NC_000001.11:155238628:C:T	8.06e-06	1.34e-05	1.67e-05	0	0	0	0	9.32e-06	0	0	1	1	NA	NA	NA	NA	11	NA	74663	59935	NA	NA	NA	NA	1179837	NA
NM_000157.4(GBA1):c.475C>T (p.Arg159Trp)	1:155238630:G:A	GBA1	Gaucher disease|not provided	NA	single nucleotide variant	missense variant	Pathogenic	R159W, R110W, R72W	VCV000065570	155238630	65570	rs439898	criteria provided, multiple submitters, no conflicts	NA	NC_000001.11:155238629:G:A	2.66e-05	4.01e-05	3.34e-05	0	0.000223	1.56e-05	0	1.86e-05	2.2e-05	4.8e-05	3	2	NA	10	1	NA	22	2	74749	59954	NA	44854	64009	NA	1179798	91060
NM_000157.4(GBA1):c.454+1G>A	1:155239615:C:T	GBA1	Gaucher disease	NA	single nucleotide variant	splice donor variant|intron variant	Likely pathogenic		VCV001683270	155239615	1683270	rs539166948	criteria provided, single submitter	NA	NC_000001.11:155239614:C:T	6.2e-07	0	0	0	0	0	0	0	1.1e-05	0	NA	NA	NA	NA	NA	NA	NA	NA	NA	NA	NA	NA	NA	NA	NA	NA
NM_000157.4(GBA1):c.354G>C (p.Lys118Asn)	1:155239716:C:G	GBA1	not provided|Gaucher disease	GAUCHER DISEASE; TYPE I;;GAUCHER DISEASE; TYPE III; INCLUDED	single nucleotide variant	missense variant|intron variant	Pathogenic/Likely pathogenic	K118N, K31N	VCV000004330	155239716	4330	rs121908312	criteria provided, multiple submitters, no conflicts	rs121908312	NC_000001.11:155239715:C:G	6.2e-07	0	0	0	0	0	0	8.47e-07	0	0	NA	NA	NA	NA	NA	NA	NA	NA	NA	NA	NA	NA	NA	NA	NA	NA
NM_000157.4(GBA1):c.334C>T (p.Gln112Ter)	1:155239736:G:A	GBA1	Gaucher disease	NA	single nucleotide variant	nonsense|intron variant	Pathogenic	Q112*, Q25*	VCV000984479	155239736	984479	rs1671974195	criteria provided, single submitter	NA	NC_000001.11:155239735:G:A	6.2e-07	0	0	0	0	0	0	8.47e-07	0	0	NA	NA	NA	NA	NA	NA	NA	NA	NA	NA	NA	NA	NA	NA	NA	NA
NM_000157.4(GBA1):c.260G>A (p.Arg87Gln)	1:155239933:C:T	GBA1	Gaucher disease type I|Gaucher disease	NA	single nucleotide variant	missense variant|5 prime UTR variant	Pathogenic/Likely pathogenic	R87Q	VCV002503944	155239933	2503944		criteria provided, multiple submitters, no conflicts	NA	NC_000001.11:155239932:C:T	2.48e-06	0	0	0	0	0	0	3.39e-06	0	0	NA	NA	NA	NA	NA	NA	NA	NA	NA	NA	NA	NA	NA	NA	NA	NA
NM_000157.4(GBA1):c.259C>T (p.Arg87Trp)	1:155239934:G:A	GBA1	Parkinson disease, late-onset|Gaucher disease-ophthalmoplegia-cardiovascular calcification syndrome|Lewy body dementia|Gaucher disease perinatal lethal|Gaucher disease type I|Gaucher disease type II|Gaucher disease type III|Gaucher disease type I|Lewy body dementia|Gaucher disease|not provided|See cases	GAUCHER DISEASE; TYPE I	single nucleotide variant	missense variant|5 prime UTR variant	Pathogenic	R87W	VCV000004321	155239934	4321	rs1141814	criteria provided, multiple submitters, no conflicts	rs1141814	NC_000001.11:155239933:G:A	1.24e-05	5.33e-05	3.33e-05	0	0	0	0.000165	8.47e-06	2.2e-05	1.6e-05	4	2	NA	NA	NA	1	10	2	75006	60016	NA	NA	NA	6059	1179998	91084
NM_000157.4(GBA1):c.256C>T (p.Arg86Ter)	1:155239937:G:A	GBA1	Gaucher disease	NA	single nucleotide variant	nonsense|5 prime UTR variant	Pathogenic	R86*	VCV001321421	155239937	1321421	rs1671987417	criteria provided, single submitter	NA	NC_000001.11:155239936:G:A	4.34e-06	0	0	0	0	0	0	5.93e-06	0	0	NA	NA	NA	NA	NA	NA	NA	NA	NA	NA	NA	NA	NA	NA	NA	NA
NM_000157.4(GBA1):c.254G>A (p.Gly85Glu)	1:155239939:C:T	GBA1	not provided|Gaucher disease	GAUCHER DISEASE; TYPE I	single nucleotide variant	missense variant|5 prime UTR variant	Pathogenic	G85E	VCV000004296	155239939	4296	rs77829017	criteria provided, multiple submitters, no conflicts	rs77829017	NC_000001.11:155239938:C:T	1.24e-06	0	0	0	0	0	0	0	1.1e-05	1.6e-05	NA	NA	NA	NA	NA	NA	NA	NA	NA	NA	NA	NA	NA	NA	NA	NA
NM_000157.4(GBA1):c.160G>T (p.Val54Leu)	1:155240033:C:A	GBA1	Gaucher disease type I	GAUCHER DISEASE; TYPE I	single nucleotide variant	missense variant|5 prime UTR variant	Pathogenic	V54L	VCV000004313	155240033	4313	rs121908302	no assertion criteria provided	rs121908302	NC_000001.11:155240032:C:A	6.2e-07	0	0	0	0	0	0	8.47e-07	0	0	NA	NA	NA	NA	NA	NA	NA	NA	NA	NA	NA	NA	NA	NA	NA	NA
NM_000157.4(GBA1):c.115+1G>A	1:155240629:C:T	GBA1	Gaucher disease type I|Gaucher disease type II|Gaucher disease type III|Gaucher disease-ophthalmoplegia-cardiovascular calcification syndrome|Gaucher disease|not specified|Lewy body dementia|Gaucher disease type I|Gaucher disease type II|Gaucher disease type III|Parkinson disease, late-onset|Gaucher disease-ophthalmoplegia-cardiovascular calcification syndrome|Gaucher disease perinatal lethal|Par…	NA	single nucleotide variant	intron variant|splice donor variant	Pathogenic/Likely pathogenic		VCV000093445	155240629	93445	rs104886460	criteria provided, multiple submitters, no conflicts	NA	NC_000001.11:155240628:C:T	7.81e-05	1.33e-05	1.67e-05	0.00027	4.46e-05	3.14e-05	0	8.73e-05	6.59e-05	4.8e-05	1	1	8	2	2	NA	103	6	75011	60009	29594	44878	63610	NA	1179283	91052
NM_000157.4(GBA1):c.108G>A (p.Trp36Ter)	1:155240637:C:T	GBA1	Gaucher disease	NA	single nucleotide variant	nonsense|intron variant	Pathogenic	W36*	VCV000974986	155240637	974986	rs777383151	criteria provided, single submitter	NA	NC_000001.11:155240636:C:T	6.2e-07	0	1.67e-05	0	0	0	0	0	0	0	NA	NA	NA	NA	NA	NA	NA	NA	NA	NA	NA	NA	NA	NA	NA	NA
NA	1:155240660:G:GC	GBA1	NA	GAUCHER DISEASE; TYPE I	NA	NA	NA	NA	NA	NA	NA	NA	NA	rs387906315	NA	3.1e-05	1.34e-05	8.34e-05	0.00115	0	0	0	5.93e-06	0	4.8e-05	1	5	34	NA	NA	NA	7	NA	74887	59983	29568	NA	NA	NA	1179819	NA
NA	1:155240671:AG:A	GBA1	NA	GAUCHER DISEASE; TYPE I	NA	NA	NA	NA	NA	NA	NA	NA	NA	rs397518433	NA	6.2e-07	0	0	0	0	0	0	8.48e-07	0	0	NA	NA	NA	NA	NA	NA	NA	NA	NA	NA	NA	NA	NA	NA	NA	NA
NM_022089.4(ATP13A2):c.3418C>T (p.Gln1140Ter)	1:16986346:G:A	ATP13A2	Autosomal recessive spastic paraplegia type 78|Kufor-Rakeb syndrome	NA	single nucleotide variant	nonsense|missense variant	Likely pathogenic	Q1135*, P1039L, Q1140*	VCV000374886	16986346	374886	rs1057519289	criteria provided, single submitter	NA	NC_000001.11:16986345:G:A	6.34e-07	0	0	0	0	0	0	8.59e-07	0	0	NA	NA	NA	NA	NA	NA	NA	NA	NA	NA	NA	NA	NA	NA	NA	NA
NM_022089.4(ATP13A2):c.3083+2T>C	1:16987044:A:G	ATP13A2	Autosomal recessive spastic paraplegia type 78|Kufor-Rakeb syndrome	NA	single nucleotide variant	splice donor variant	Likely pathogenic		VCV001523588	16987044	1523588	rs771581490	criteria provided, single submitter	NA	NC_000001.11:16987043:A:G	1.24e-06	0	0	0	0	3.15e-05	0	0	0	0	NA	NA	NA	NA	NA	NA	NA	NA	NA	NA	NA	NA	NA	NA	NA	NA
NA	1:16987071:AG:A	ATP13A2	NA	KUFOR-RAKEB SYNDROME	NA	NA	NA	NA	NA	NA	NA	NA	NA	rs765632065	NA	6.63e-05	0	0.000183	0.0025	0	0	0	8.47e-06	0	0.000192	NA	11	74	NA	NA	NA	10	NA	NA	59985	29532	NA	NA	NA	1179972	NA
NM_022089.4(ATP13A2):c.2629G>A (p.Gly877Arg)	1:16988455:C:T	ATP13A2	Kufor-Rakeb syndrome	KUFOR-RAKEB SYNDROME	single nucleotide variant	missense variant	Pathogenic	G877R, G833R, G872R	VCV000066099	16988455	66099	rs144701072	no assertion criteria provided	rs144701072	NC_000001.11:16988454:C:T	9.29e-06	6.67e-05	0	0	0	0	0	5.93e-06	3.29e-05	0	5	NA	NA	NA	NA	NA	7	3	74931	NA	NA	NA	NA	NA	1180041	91081
NM_022089.4(ATP13A2):c.2561T>G (p.Met854Arg)	1:16989739:A:C	ATP13A2	Kufor-Rakeb syndrome	KUFOR-RAKEB SYNDROME	single nucleotide variant	missense variant	Pathogenic	M810R, M854R, M849R	VCV000066098	16989739	66098	rs587777053	no assertion criteria provided	rs587777053	NC_000001.11:16989738:A:C	6.2e-07	0	0	0	0	0	0	8.47e-07	0	0	NA	NA	NA	NA	NA	NA	NA	NA	NA	NA	NA	NA	NA	NA	NA	NA
NM_022089.4(ATP13A2):c.2529+1G>A	1:16989886:C:T	ATP13A2	Autosomal recessive spastic paraplegia type 78|Kufor-Rakeb syndrome|Kufor-Rakeb syndrome	NA	single nucleotide variant	intron variant|splice donor variant	Likely pathogenic		VCV001029840	16989886	1029840	rs776448394	criteria provided, multiple submitters, no conflicts	NA	NC_000001.11:16989885:C:T	4.98e-06	1.34e-05	5.16e-05	0	0	0	0	3.4e-06	0	0	1	3	NA	NA	NA	NA	4	NA	74895	58093	NA	NA	NA	NA	1175970	NA
NM_022089.4(ATP13A2):c.2455C>T (p.Arg819Ter)	1:16989961:G:A	ATP13A2	not provided|Autosomal recessive spastic paraplegia type 78|Kufor-Rakeb syndrome	NA	single nucleotide variant	nonsense|intron variant	Pathogenic	R819*, R814*	VCV000502116	16989961	502116	rs866035312	criteria provided, multiple submitters, no conflicts	NA	NC_000001.11:16989960:G:A	5.6e-06	0	0	0	0	0	0	5.95e-06	1.11e-05	1.61e-05	NA	NA	NA	NA	NA	NA	7	1	NA	NA	NA	NA	NA	NA	1176759	90259
NM_022089.4(ATP13A2):c.2413-1G>C	1:16990004:C:G	ATP13A2	Kufor-Rakeb syndrome|Autosomal recessive spastic paraplegia type 78	NA	single nucleotide variant	intron variant|splice acceptor variant	Likely pathogenic		VCV002924717	16990004	2924717		criteria provided, single submitter	NA	NC_000001.11:16990003:C:G	3.1e-06	1.33e-05	1.68e-05	0	0	0	0	8.48e-07	0	3.21e-05	1	1	NA	NA	NA	NA	1	NA	74911	59683	NA	NA	NA	NA	1179269	NA
NM_022089.4(ATP13A2):c.2116C>T (p.Gln706Ter)	1:16992019:G:A	ATP13A2	Kufor-Rakeb syndrome|Autosomal recessive spastic paraplegia type 78|not provided	NA	single nucleotide variant	nonsense	Pathogenic/Likely pathogenic	Q701*, Q706*	VCV001176183	16992019	1176183	rs2076949269	criteria provided, multiple submitters, no conflicts	NA	NC_000001.11:16992018:G:A	1.86e-06	0	0	0	0	0	0	2.54e-06	0	0	NA	NA	NA	NA	NA	NA	NA	NA	NA	NA	NA	NA	NA	NA	NA	NA
NM_022089.4(ATP13A2):c.2113C>T (p.Gln705Ter)	1:16992022:G:A	ATP13A2	Autosomal recessive spastic paraplegia type 78|Kufor-Rakeb syndrome	NA	single nucleotide variant	nonsense	Pathogenic	Q700*, Q705*	VCV001996186	16992022	1996186		criteria provided, single submitter	NA	NC_000001.11:16992021:G:A	6.2e-07	0	1.67e-05	0	0	0	0	0	0	0	NA	NA	NA	NA	NA	NA	NA	NA	NA	NA	NA	NA	NA	NA	NA	NA
NM_022089.4(ATP13A2):c.1903C>T (p.Gln635Ter)	1:16992345:G:A	ATP13A2	Kufor-Rakeb syndrome|Autosomal recessive spastic paraplegia type 78|Autosomal recessive spastic paraplegia type 78|not provided	NA	single nucleotide variant	nonsense	Pathogenic	Q635*, Q630*	VCV000465252	16992345	465252	rs773246271	criteria provided, multiple submitters, no conflicts	NA	NC_000001.11:16992344:G:A	2.85e-05	0	0	0	0	0	0	3.81e-05	0	1.6e-05	NA	NA	NA	NA	NA	NA	NA	NA	NA	NA	NA	NA	NA	NA	NA	NA
NM_022089.4(ATP13A2):c.1845+1G>A	1:16992485:C:T	ATP13A2	Kufor-Rakeb syndrome|Autosomal recessive spastic paraplegia type 78	NA	single nucleotide variant	splice donor variant	Likely pathogenic		VCV000854703	16992485	854703	rs2076970587	criteria provided, single submitter	NA	NC_000001.11:16992484:C:T	1.86e-06	0	0	0	0	0	0	2.54e-06	0	0	NA	NA	NA	NA	NA	NA	NA	NA	NA	NA	NA	NA	NA	NA	NA	NA
NM_022089.4(ATP13A2):c.1825G>T (p.Glu609Ter)	1:16992506:C:A	ATP13A2	Kufor-Rakeb syndrome|Autosomal recessive spastic paraplegia type 78	NA	single nucleotide variant	nonsense	Pathogenic	E604*, E609*	VCV001999337	16992506	1999337		criteria provided, single submitter	NA	NC_000001.11:16992505:C:A	6.2e-07	0	0	0	0	0	0	8.47e-07	0	0	NA	NA	NA	NA	NA	NA	NA	NA	NA	NA	NA	NA	NA	NA	NA	NA
NM_022089.4(ATP13A2):c.1748G>A (p.Trp583Ter)	1:16993630:C:T	ATP13A2	not provided	NA	single nucleotide variant	nonsense	Likely pathogenic	W578*, W583*	VCV001678346	16993630	1678346	rs1041231423	criteria provided, single submitter	NA	NC_000001.11:16993629:C:T	6.32e-07	0	0	0	0	0	0	8.59e-07	0	0	NA	NA	NA	NA	NA	NA	NA	NA	NA	NA	NA	NA	NA	NA	NA	NA
NM_022089.4(ATP13A2):c.1657C>T (p.Arg553Ter)	1:16993721:G:A	ATP13A2	Kufor-Rakeb syndrome|Autosomal recessive spastic paraplegia type 78|Autosomal recessive spastic paraplegia type 78	NA	single nucleotide variant	nonsense	Pathogenic/Likely pathogenic	R548*, R553*	VCV000982648	16993721	982648	rs1264582344	criteria provided, multiple submitters, no conflicts	NA	NC_000001.11:16993720:G:A	3.76e-06	0	0	0	0	3.24e-05	0	2.56e-06	1.14e-05	0	NA	NA	NA	NA	2	NA	3	1	NA	NA	NA	NA	61638	NA	1170865	88009
NM_022089.4(ATP13A2):c.1600C>T (p.Gln534Ter)	1:16993778:G:A	ATP13A2	Neurodegeneration with brain iron accumulation	NA	single nucleotide variant	nonsense	Likely pathogenic	Q529*, Q534*	VCV002501244	16993778	2501244		criteria provided, single submitter	NA	NC_000001.11:16993777:G:A	6.3e-07	0	0	0	0	0	0	8.57e-07	0	0	NA	NA	NA	NA	NA	NA	NA	NA	NA	NA	NA	NA	NA	NA	NA	NA
NM_022089.4(ATP13A2):c.1550C>T (p.Thr517Ile)	1:16993828:G:A	ATP13A2	Autosomal recessive spastic paraplegia type 78	NA	single nucleotide variant	missense variant	Pathogenic	T512I, T517I	VCV000374888	16993828	374888	rs1057519291	no assertion criteria provided	NA	NC_000001.11:16993827:G:A	0	0	0	0	0	0	0	0	0	0	NA	NA	NA	NA	NA	NA	NA	NA	NA	NA	NA	NA	NA	NA	NA	NA
NM_022089.4(ATP13A2):c.1510G>C (p.Gly504Arg)	1:16996008:C:G	ATP13A2	Kufor-Rakeb syndrome|Kufor-Rakeb syndrome|Autosomal recessive spastic paraplegia type 78	KUFOR-RAKEB SYNDROME	single nucleotide variant	missense variant	Pathogenic/Likely pathogenic	G504R, G499R	VCV000001221	16996008	1221	rs121918227	criteria provided, multiple submitters, no conflicts	rs121918227	NC_000001.11:16996007:C:G	6.2e-07	0	0	0	0	0	0	8.47e-07	0	0	NA	NA	NA	NA	NA	NA	NA	NA	NA	NA	NA	NA	NA	NA	NA	NA
NM_022089.4(ATP13A2):c.1459C>T (p.Arg487Ter)	1:16996059:G:A	ATP13A2	Inborn genetic diseases|Kufor-Rakeb syndrome|Autosomal recessive spastic paraplegia type 78	NA	single nucleotide variant	nonsense	Pathogenic	R487*, R482*	VCV000520750	16996059	520750	rs1303653650	criteria provided, multiple submitters, no conflicts	NA	NC_000001.11:16996058:G:A	1.24e-05	0	0	0	2.23e-05	0	0	1.36e-05	1.1e-05	3.2e-05	NA	NA	NA	1	NA	NA	16	1	NA	NA	NA	44899	NA	NA	1180038	91089
NM_022089.4(ATP13A2):c.1345C>T (p.Arg449Ter)	1:16996262:G:A	ATP13A2	Autosomal recessive spastic paraplegia type 78	NA	single nucleotide variant	nonsense	Pathogenic	R444*, R449*	VCV000374890	16996262	374890	rs1057519293	criteria provided, single submitter	NA	NC_000001.11:16996261:G:A	9.29e-06	0	5e-05	0	0	0	0	9.32e-06	1.1e-05	0	NA	3	NA	NA	NA	NA	11	1	NA	60027	NA	NA	NA	NA	1180021	91085
NA	1:16997112:G:GTC	ATP13A2	NA	KUFOR-RAKEB SYNDROME	NA	NA	NA	NA	NA	NA	NA	NA	NA	rs762033589	NA	6.2e-07	0	0	0	0	0	0	0	1.1e-05	0	NA	NA	NA	NA	NA	NA	NA	NA	NA	NA	NA	NA	NA	NA	NA	NA
NM_022089.4(ATP13A2):c.774G>A (p.Trp258Ter)	1:17000466:C:T	ATP13A2	Kufor-Rakeb syndrome|Autosomal recessive spastic paraplegia type 78|Neurodegeneration with brain iron accumulation	NA	single nucleotide variant	nonsense	Pathogenic	W253*, W258*	VCV002046647	17000466	2046647		criteria provided, multiple submitters, no conflicts	NA	NC_000001.11:17000465:C:T	6.2e-07	0	1.67e-05	0	0	0	0	0	0	0	NA	NA	NA	NA	NA	NA	NA	NA	NA	NA	NA	NA	NA	NA	NA	NA
NM_022089.4(ATP13A2):c.619C>T (p.Gln207Ter)	1:17002312:G:A	ATP13A2	Kufor-Rakeb syndrome|Autosomal recessive spastic paraplegia type 78	NA	single nucleotide variant	nonsense	Pathogenic	Q202*, Q207*	VCV001442231	17002312	1442231	rs1483668823	criteria provided, single submitter	NA	NC_000001.11:17002311:G:A	6.2e-07	0	0	0	0	0	0	8.47e-07	0	0	NA	NA	NA	NA	NA	NA	NA	NA	NA	NA	NA	NA	NA	NA	NA	NA
NM_022089.4(ATP13A2):c.477+2T>G	1:17004690:A:C	ATP13A2	not provided|Kufor-Rakeb syndrome|Autosomal recessive spastic paraplegia type 78|Inborn genetic diseases|Neurodegeneration with brain iron accumulation	NA	single nucleotide variant	intron variant|splice donor variant	Pathogenic/Likely pathogenic		VCV000546591	17004690	546591	rs758014228	criteria provided, multiple submitters, no conflicts	NA	NC_000001.11:17004689:A:C	7.99e-05	0	3.33e-05	0	0	0	0	0.000107	0	1.6e-05	NA	2	NA	NA	NA	NA	126	NA	NA	59990	NA	NA	NA	NA	1179878	NA
NM_022089.4(ATP13A2):c.352G>T (p.Glu118Ter)	1:17004817:C:A	ATP13A2	Neurodegeneration with brain iron accumulation	NA	single nucleotide variant	nonsense	Pathogenic	E118*	VCV003336424	17004817	3336424		criteria provided, single submitter	NA	NC_000001.11:17004816:C:A	3.1e-06	0	0	0	0	0	0	4.24e-06	0	0	NA	NA	NA	NA	NA	NA	NA	NA	NA	NA	NA	NA	NA	NA	NA	NA
NM_022089.4(ATP13A2):c.213G>A (p.Trp71Ter)	1:17005449:C:T	ATP13A2	Kufor-Rakeb syndrome|Autosomal recessive spastic paraplegia type 78	NA	single nucleotide variant	nonsense	Pathogenic	W71*	VCV002419737	17005449	2419737		criteria provided, single submitter	NA	NC_000001.11:17005448:C:T	6.2e-07	0	0	0	0	0	0	8.47e-07	0	0	NA	NA	NA	NA	NA	NA	NA	NA	NA	NA	NA	NA	NA	NA	NA	NA
NM_022089.4(ATP13A2):c.212G>A (p.Trp71Ter)	1:17005450:C:T	ATP13A2	not provided|Inborn genetic diseases	NA	single nucleotide variant	nonsense	Pathogenic	W71*	VCV000432661	17005450	432661	rs373607247	criteria provided, multiple submitters, no conflicts	NA	NC_000001.11:17005449:C:T	8.67e-06	0	1.67e-05	0	0	0	0	1.02e-05	1.1e-05	0	NA	1	NA	NA	NA	NA	12	1	NA	59995	NA	NA	NA	NA	1180026	91079
NM_032409.3(PINK1):c.13C>T (p.Gln5Ter)	1:20633561:C:T	PINK1	Autosomal recessive early-onset Parkinson disease 6	NA	single nucleotide variant	nonsense	Pathogenic	Q5*	VCV000661098	20633561	661098	rs1005937012	criteria provided, single submitter	NA	NC_000001.11:20633560:C:T	8.46e-06	0	9.11e-05	0	0	0	0	8.36e-06	0	0	NA	2	NA	NA	NA	NA	8	NA	NA	21958	NA	NA	NA	NA	956488	NA
NM_032409.3(PINK1):c.377A>C (p.Gln126Pro)	1:20633925:A:C	PINK1	Autosomal recessive early-onset Parkinson disease 6	NA	single nucleotide variant	missense variant	Likely pathogenic	Q126P	VCV002202711	20633925	2202711		criteria provided, single submitter	NA	NC_000001.11:20633924:A:C	3.22e-06	0	1.82e-05	0	0	0	0	3.48e-06	0	0	NA	1	NA	NA	NA	NA	4	NA	NA	55057	NA	NA	NA	NA	1149734	NA
NM_032409.3(PINK1):c.385C>T (p.Gln129Ter)	1:20633933:C:T	PINK1	Autosomal recessive early-onset Parkinson disease 6	NA	single nucleotide variant	nonsense	Likely pathogenic	Q129*	VCV002627454	20633933	2627454		criteria provided, single submitter	NA	NC_000001.11:20633932:C:T	6.31e-07	0	0	0	0	0	0	0	1.14e-05	0	NA	NA	NA	NA	NA	NA	NA	NA	NA	NA	NA	NA	NA	NA	NA	NA
NM_032409.3(PINK1):c.502G>C (p.Ala168Pro)	1:20637956:G:C	PINK1	not provided|Autosomal recessive early-onset Parkinson disease 6	NA	single nucleotide variant	missense variant	Pathogenic/Likely pathogenic	A168P	VCV000429877	20637956	429877	rs768091663	criteria provided, multiple submitters, no conflicts	NA	NC_000001.11:20637955:G:C	6.81e-06	0	0	0	0	0	0	8.47e-06	0	1.6e-05	NA	NA	NA	NA	NA	NA	NA	NA	NA	NA	NA	NA	NA	NA	NA	NA
NM_032409.3(PINK1):c.736C>T (p.Arg246Ter)	1:20639952:C:T	PINK1	Autosomal recessive early-onset Parkinson disease 6	NA	single nucleotide variant	nonsense	Pathogenic	R246*	VCV000002407	20639952	2407	rs74315357	criteria provided, single submitter	NA	NC_000001.11:20639951:C:T	8.06e-06	0	0	0	0.000111	0	0.000164	1.7e-06	4.41e-05	1.6e-05	NA	NA	NA	5	NA	1	2	4	NA	NA	NA	44865	NA	6079	1179566	90692
NM_032409.3(PINK1):c.774C>A (p.Tyr258Ter)	1:20639990:C:A	PINK1	not provided|Autosomal recessive early-onset Parkinson disease 6	NA	single nucleotide variant	nonsense	Pathogenic	Y258*	VCV000631591	20639990	631591	rs756783990	criteria provided, multiple submitters, no conflicts	NA	NC_000001.11:20639989:C:A	1.87e-06	0	0	0	0	0	0	0	3.38e-05	0	NA	NA	NA	NA	NA	NA	NA	NA	NA	NA	NA	NA	NA	NA	NA	NA
NA	1:20644549:G:A	PINK1	NA	PARKINSON DISEASE 6; EARLY-ONSET	NA	NA	NA	NA	NA	NA	NA	NA	NA	rs74315358	NA	0.000108	2.67e-05	0	0	4.45e-05	0	0.000164	0.000129	4.39e-05	0.000224	2	NA	NA	2	NA	1	152	4	74918	NA	NA	44894	NA	6083	1179878	91088
NM_032409.3(PINK1):c.938C>T (p.Thr313Met)	1:20644651:C:T	PINK1	Autosomal recessive early-onset Parkinson disease 6	PARKINSON DISEASE 6; AUTOSOMAL RECESSIVE EARLY-ONSET	single nucleotide variant	missense variant	Pathogenic/Likely pathogenic	T313M	VCV000002413	20644651	2413	rs74315359	criteria provided, multiple submitters, no conflicts	rs74315359	NC_000001.11:20644650:C:T	1.36e-05	2.66e-05	0	0	0.000156	0	0	6.78e-06	4.39e-05	1.6e-05	2	NA	NA	7	NA	NA	8	4	75074	NA	NA	44873	NA	NA	1180040	91084
NM_032409.3(PINK1):c.960-2A>G	1:20645558:A:G	PINK1	PINK1-related disorder	NA	single nucleotide variant	splice acceptor variant	Likely pathogenic		VCV002628394	20645558	2628394		criteria provided, single submitter	NA	NC_000001.11:20645557:A:G	1.24e-06	0	0	0	0	0	0	1.7e-06	0	0	NA	NA	NA	NA	NA	NA	NA	NA	NA	NA	NA	NA	NA	NA	NA	NA
NM_032409.3(PINK1):c.1040T>C (p.Leu347Pro)	1:20645640:T:C	PINK1	Autosomal recessive early-onset Parkinson disease 6|not provided	PARKINSON DISEASE 6; AUTOSOMAL RECESSIVE EARLY-ONSET	single nucleotide variant	non-coding transcript variant|missense variant	Pathogenic	L347P	VCV000002408	20645640	2408	rs28940285	criteria provided, multiple submitters, no conflicts	rs28940285	NC_000001.11:20645639:T:C	1.61e-05	0	3.33e-05	0	0.000245	0	0	8.47e-07	0	0.000192	NA	2	NA	11	NA	NA	1	NA	NA	59988	NA	44873	NA	NA	1180031	NA
NM_032409.3(PINK1):c.1162T>C (p.Cys388Arg)	1:20648543:T:C	PINK1	not provided	NA	single nucleotide variant	non-coding transcript variant|missense variant	Likely pathogenic	C388R	VCV000987209	20648543	987209	rs1553146806	criteria provided, single submitter	NA	NC_000001.11:20648542:T:C	2.48e-06	0	0	0	4.46e-05	0	0	1.69e-06	0	0	NA	NA	NA	2	NA	NA	2	NA	NA	NA	NA	44880	NA	NA	1180020	NA
NA	1:20648577:C:T	PINK1	NA	PARKINSON DISEASE; AUTOSOMAL RECESSIVE EARLY-ONSET; DIGENIC; PINK1/DJ1	NA	NA	NA	NA	NA	NA	NA	NA	NA	rs119451946	NA	8.67e-06	0	0	0	2.23e-05	0	0	1.69e-06	9.88e-05	3.2e-05	NA	NA	NA	1	NA	NA	2	9	NA	NA	NA	44879	NA	NA	1180038	91075
NM_032409.3(PINK1):c.1252-1G>A	1:20648994:G:A	PINK1	Autosomal recessive early-onset Parkinson disease 6	NA	single nucleotide variant	non-coding transcript variant|splice acceptor variant	Pathogenic		VCV000934238	20648994	934238	rs2053228483	criteria provided, single submitter	NA	NC_000001.11:20648993:G:A	6.2e-07	0	0	0	0	0	0	0	0	1.6e-05	NA	NA	NA	NA	NA	NA	NA	NA	NA	NA	NA	NA	NA	NA	NA	NA
NM_032409.3(PINK1):c.1311G>A (p.Trp437Ter)	1:20649054:G:A	PINK1	Autosomal recessive early-onset Parkinson disease 6	PARKINSON DISEASE 6; AUTOSOMAL RECESSIVE EARLY-ONSET	single nucleotide variant	non-coding transcript variant|nonsense	Pathogenic	W437*	VCV000002406	20649054	2406	rs74315356	no assertion criteria provided	rs74315356	NC_000001.11:20649053:G:A	4.96e-06	0	0	0	0	0	0	6.78e-06	0	0	NA	NA	NA	NA	NA	NA	NA	NA	NA	NA	NA	NA	NA	NA	NA	NA
NM_032409.3(PINK1):c.1366C>T (p.Gln456Ter)	1:20649109:C:T	PINK1	not provided|Autosomal recessive early-onset Parkinson disease 6	PARKINSON DISEASE 6; AUTOSOMAL RECESSIVE EARLY-ONSET	single nucleotide variant	non-coding transcript variant|nonsense	Pathogenic	Q456*	VCV000002415	20649109	2415	rs45539432	criteria provided, multiple submitters, no conflicts	rs45539432	NC_000001.11:20649108:C:T	4.09e-05	0	1.67e-05	0	0	0	0	5.34e-05	0	3.2e-05	NA	1	NA	NA	NA	NA	63	NA	NA	60033	NA	NA	NA	NA	1179975	NA
NM_032409.3(PINK1):c.1474C>T (p.Arg492Ter)	1:20649217:C:T	PINK1	Autosomal recessive early-onset Parkinson disease 6|not provided	NA	single nucleotide variant	non-coding transcript variant|nonsense	Pathogenic	R492*	VCV000431963	20649217	431963	rs34208370	criteria provided, multiple submitters, no conflicts	NA	NC_000001.11:20649216:C:T	6.26e-05	1.33e-05	1.67e-05	0	0.000312	0	0	6.86e-05	2.2e-05	3.2e-05	1	1	NA	14	NA	NA	81	2	75049	60023	NA	44862	NA	NA	1179875	91080
NM_032409.3(PINK1):c.1488+1G>A	1:20649232:G:A	PINK1	Autosomal recessive early-onset Parkinson disease 6	NA	single nucleotide variant	non-coding transcript variant|splice donor variant	Pathogenic		VCV000961640	20649232	961640	rs2053233432	criteria provided, single submitter	NA	NC_000001.11:20649231:G:A	2.48e-06	0	1.67e-05	0	0	0	0	8.48e-07	0	3.2e-05	NA	1	NA	NA	NA	NA	1	NA	NA	60009	NA	NA	NA	NA	1179891	NA
NM_032409.3(PINK1):c.1501C>T (p.Arg501Ter)	1:20650446:C:T	PINK1	not provided|Autosomal recessive early-onset Parkinson disease 6	NA	single nucleotide variant	non-coding transcript variant|nonsense	Pathogenic/Likely pathogenic	R501*	VCV002042776	20650446	2042776		criteria provided, multiple submitters, no conflicts	NA	NC_000001.11:20650445:C:T	2.48e-06	0	1.67e-05	0	0	0	0.000332	8.48e-07	0	0	NA	1	NA	NA	NA	2	1	NA	NA	60003	NA	NA	NA	6020	1179875	NA
NA	1:20650541:C:CCAA	PINK1	NA	PARKINSON DISEASE 6; AUTOSOMAL RECESSIVE EARLY-ONSET	NA	NA	NA	NA	NA	NA	NA	NA	NA	rs750664040	NA	4.96e-06	0	0	0	0	0	0	5.08e-06	1.1e-05	1.6e-05	NA	NA	NA	NA	NA	NA	6	1	NA	NA	NA	NA	NA	NA	1180046	91085
NM_001256864.2(DNAJC6):c.454C>T (p.Arg152Ter)	1:65366107:C:T	DNAJC6	Juvenile onset Parkinson disease 19A	NA	single nucleotide variant	nonsense	Pathogenic	R82*, R152*, R95*	VCV000219301	65366107	219301	rs864622011	criteria provided, single submitter	NA	NC_000001.11:65366106:C:T	1.86e-06	0	0	0	0	0	0	1.7e-06	1.1e-05	0	NA	NA	NA	NA	NA	NA	2	1	NA	NA	NA	NA	NA	NA	1179838	91069
NM_001256864.2(DNAJC6):c.801-2A>G	1:65385710:A:G	DNAJC6	Juvenile-onset diabetes mellitus-central and peripheral neurodegeneration syndrome|Juvenile onset Parkinson disease 19A	PARKINSON DISEASE 19A; JUVENILE-ONSET	single nucleotide variant	splice acceptor variant	Pathogenic		VCV000088854	65385710	88854	rs398122404	no assertion criteria provided	rs398122404	NC_000001.11:65385709:A:G	0	0	0	0	0	0	0	0	0	0	NA	NA	NA	NA	NA	NA	NA	NA	NA	NA	NA	NA	NA	NA	NA	NA
NM_001256864.2(DNAJC6):c.988C>T (p.Arg330Ter)	1:65385899:C:T	DNAJC6	Juvenile onset Parkinson disease 19A	NA	single nucleotide variant	nonsense	Pathogenic	R260*, R273*, R330*	VCV000976692	65385899	976692	rs1645867120	criteria provided, multiple submitters, no conflicts	NA	NC_000001.11:65385898:C:T	2.5e-06	0	0	0	0	0	0	1.71e-06	1.11e-05	1.62e-05	NA	NA	NA	NA	NA	NA	2	1	NA	NA	NA	NA	NA	NA	1169220	89925
NM_007262.5(PARK7):c.82C>T (p.Arg28Ter)	1:7962867:C:T	PARK7	Autosomal recessive early-onset Parkinson disease 7	NA	single nucleotide variant	nonsense	Pathogenic	R28*	VCV001399835	7962867	1399835	rs374429170	criteria provided, single submitter	NA	NC_000001.11:7962866:C:T	5.58e-06	0	1.67e-05	0	0	0	0.000165	4.24e-06	1.1e-05	1.6e-05	NA	1	NA	NA	NA	1	5	1	NA	59837	NA	NA	NA	6053	1179229	91047
NM_007262.5(PARK7):c.83G>A (p.Arg28Gln)	1:7962868:G:A	PARK7	Autosomal recessive early-onset Parkinson disease 7	NA	single nucleotide variant	missense variant	Likely pathogenic	R28Q	VCV001319906	7962868	1319906	rs142405016	no assertion criteria provided	NA	NC_000001.11:7962867:G:A	4.4e-05	0.000335	5.01e-05	0	0	0	0	3.39e-06	0.000384	6.4e-05	25	3	NA	NA	NA	NA	4	35	74611	59885	NA	NA	NA	NA	1179348	91011
NM_007262.5(PARK7):c.192G>C (p.Glu64Asp)	1:7965425:G:C	PARK7	Autosomal recessive early-onset Parkinson disease 7	PARKINSON DISEASE 7; AUTOSOMAL RECESSIVE EARLY-ONSET	single nucleotide variant	missense variant	Pathogenic	E64D	VCV000007067	7965425	7067	rs74315353	no assertion criteria provided	rs74315353	NC_000001.11:7965424:G:C	1.86e-06	0	0	0	6.68e-05	0	0	0	0	0	NA	NA	NA	NA	NA	NA	NA	NA	NA	NA	NA	NA	NA	NA	NA	NA
NM_007262.5(PARK7):c.322G>A (p.Gly108Ser)	1:7970963:G:A	PARK7	Autosomal recessive early-onset Parkinson disease 7	NA	single nucleotide variant	missense variant	Pathogenic	G108S	VCV001334459	7970963	1334459	rs1252815484	criteria provided, single submitter	NA	NC_000001.11:7970962:G:A	1.24e-06	0	0	0	0	0	0	1.69e-06	0	0	NA	NA	NA	NA	NA	NA	NA	NA	NA	NA	NA	NA	NA	NA	NA	NA
NA	1:7984930:A:C	PARK7	NA	PARKINSON DISEASE 7; AUTOSOMAL RECESSIVE EARLY-ONSET	NA	NA	NA	NA	NA	NA	NA	NA	NA	rs74315352	NA	0.000115	0.00225	1.67e-05	0	0	0	0.000495	0	1.1e-05	0.000192	169	1	NA	NA	NA	3	NA	1	74861	60011	NA	NA	NA	6059	NA	91083
NM_007262.5(PARK7):c.460A>G (p.Thr154Ala)	1:7984944:A:G	PARK7	Young-onset Parkinson disease	NA	single nucleotide variant	missense variant	Likely pathogenic	T154A	VCV001119998	7984944	1119998	rs1472900688	criteria provided, single submitter	NA	NC_000001.11:7984943:A:G	3.1e-06	1.33e-05	0	0	0	0	0	3.39e-06	0	0	1	NA	NA	NA	NA	NA	4	NA	75045	NA	NA	NA	NA	NA	1180024	NA
NM_002778.4(PSAP):c.1348C>T (p.Gln450Ter)	10:71819467:G:A	PSAP	Sphingolipid activator protein 1 deficiency	NA	single nucleotide variant	nonsense	Pathogenic	Q450*, Q452*, Q453*	VCV000942712	71819467	942712	rs1842248191	criteria provided, single submitter	NA	NC_000010.11:71819466:G:A	1.24e-06	0	0	0	0	0	0	0	2.2e-05	0	NA	NA	NA	NA	NA	NA	NA	NA	NA	NA	NA	NA	NA	NA	NA	NA
NM_002778.4(PSAP):c.1288C>T (p.Gln430Ter)	10:71819527:G:A	PSAP	Gaucher disease due to saposin C deficiency	GAUCHER DISEASE; ATYPICAL; DUE TO SAPOSIN C DEFICIENCY	single nucleotide variant	nonsense	Pathogenic	Q430*, Q433*, Q432*	VCV000013371	71819527	13371	rs121918109	no assertion criteria provided	rs121918109	NC_000010.11:71819526:G:A	6.19e-07	0	0	0	0	0	0	8.47e-07	0	0	NA	NA	NA	NA	NA	NA	NA	NA	NA	NA	NA	NA	NA	NA	NA	NA
NM_002778.4(PSAP):c.1076A>C (p.Glu359Ala)	10:71819830:T:G	PSAP	Sphingolipid activator protein 1 deficiency|Gaucher disease due to saposin C deficiency	NA	single nucleotide variant	missense variant	Pathogenic/Likely pathogenic	E359A, E361A, E362A	VCV000991967	71819830	991967	rs765744298	criteria provided, multiple submitters, no conflicts	NA	NC_000010.11:71819829:T:G	3.72e-05	0	0	0	0	0	0.000164	1.02e-05	0.000505	1.6e-05	NA	NA	NA	NA	NA	1	12	46	NA	NA	NA	NA	NA	6083	1180004	91040
NM_002778.4(PSAP):c.1005+1G>A	10:71820239:C:T	PSAP	Sphingolipid activator protein 1 deficiency	NA	single nucleotide variant	splice donor variant	Likely pathogenic		VCV001330309	71820239	1330309	rs113365744	criteria provided, single submitter	NA	NC_000010.11:71820238:C:T	1.86e-06	0	0	0	0	0	0	2.55e-06	0	0	NA	NA	NA	NA	NA	NA	NA	NA	NA	NA	NA	NA	NA	NA	NA	NA
NM_002778.4(PSAP):c.910-2A>G	10:71820337:T:C	PSAP	Sphingolipid activator protein 1 deficiency	NA	single nucleotide variant	splice acceptor variant	Likely pathogenic		VCV001477805	71820337	1477805	rs779384030	criteria provided, single submitter	NA	NC_000010.11:71820336:T:C	5.58e-06	0	0	0	0	0	0	6.79e-06	0	1.6e-05	NA	NA	NA	NA	NA	NA	NA	NA	NA	NA	NA	NA	NA	NA	NA	NA
NM_002778.4(PSAP):c.889G>T (p.Glu297Ter)	10:71821896:C:A	PSAP	Sphingolipid activator protein 1 deficiency	NA	single nucleotide variant	nonsense	Pathogenic	E300*, E297*, E299*	VCV001455040	71821896	1455040	rs765607332	criteria provided, single submitter	NA	NC_000010.11:71821895:C:A	6.2e-07	0	0	0	0	0	0	8.47e-07	0	0	NA	NA	NA	NA	NA	NA	NA	NA	NA	NA	NA	NA	NA	NA	NA	NA
NM_002778.4(PSAP):c.778-1889C>T	10:71823896:G:A	PSAP	not provided	NA	single nucleotide variant	nonsense|intron variant	Pathogenic	Q260*	VCV000915358	71823896	915358	rs1842351095	criteria provided, single submitter	NA	NC_000010.11:71823895:G:A	7.7e-07	0	0	0	0	0	0.000212	0	0	0	NA	NA	NA	NA	NA	NA	NA	NA	NA	NA	NA	NA	NA	NA	NA	NA
NM_002778.4(PSAP):c.777+1915C>A	10:71823922:G:T	PSAP	Sphingolipid activator protein 1 deficiency	NA	single nucleotide variant	intron variant	Pathogenic		VCV000013362	71823922	13362	rs759960679	no assertion criteria provided	NA	NC_000010.11:71823921:G:T	4.64e-06	0	0	0	0	0	0	6.06e-06	0	0	NA	NA	NA	NA	NA	NA	NA	NA	NA	NA	NA	NA	NA	NA	NA	NA
NM_002778.4(PSAP):c.722G>C (p.Cys241Ser)	10:71825892:C:G	PSAP	Combined PSAP deficiency|Parkinson disease 24, autosomal dominant, susceptibility to|Sphingolipid activator protein 1 deficiency	METACHROMATIC LEUKODYSTROPHY DUE TO SAPOSIN B DEFICIENCY	single nucleotide variant	missense variant	Pathogenic/Likely pathogenic	C241S	VCV000013363	71825892	13363	rs121918104	criteria provided, multiple submitters, no conflicts	rs121918104	NC_000010.11:71825891:C:G	1.24e-06	1.33e-05	0	0	0	0	0.000165	0	0	0	1	NA	NA	NA	NA	1	NA	NA	75009	NA	NA	NA	NA	6053	NA	NA
NM_002778.4(PSAP):c.720+1G>A	10:71828013:C:T	PSAP	Sphingolipid activator protein 1 deficiency	NA	single nucleotide variant	splice donor variant	Likely pathogenic		VCV002819835	71828013	2819835		criteria provided, single submitter	NA	NC_000010.11:71828012:C:T	6.2e-07	0	0	0	0	0	0	8.47e-07	0	0	NA	NA	NA	NA	NA	NA	NA	NA	NA	NA	NA	NA	NA	NA	NA	NA
NM_002778.4(PSAP):c.698T>G (p.Leu233Arg)	10:71828036:A:C	PSAP	Combined PSAP deficiency	NA	single nucleotide variant	missense variant	Likely pathogenic	L233R	VCV001184599	71828036	1184599	rs772826932	no assertion criteria provided	NA	NC_000010.11:71828035:A:C	6.2e-07	0	0	0	0	0	0	8.47e-07	0	0	NA	NA	NA	NA	NA	NA	NA	NA	NA	NA	NA	NA	NA	NA	NA	NA
NM_002778.4(PSAP):c.688T>G (p.Cys230Gly)	10:71828046:A:C	PSAP	Sphingolipid activator protein 1 deficiency	NA	single nucleotide variant	missense variant	Likely pathogenic	C230G	VCV002445228	71828046	2445228		criteria provided, single submitter	NA	NC_000010.11:71828045:A:C	1.24e-06	0	0	0	0	0	0	0	1.1e-05	1.6e-05	NA	NA	NA	NA	NA	NA	NA	NA	NA	NA	NA	NA	NA	NA	NA	NA
NM_002778.4(PSAP):c.650C>T (p.Thr217Ile)	10:71828084:G:A	PSAP	Inborn genetic diseases|not provided|Sphingolipid activator protein 1 deficiency	METACHROMATIC LEUKODYSTROPHY DUE TO SAPOSIN B DEFICIENCY	single nucleotide variant	missense variant	Pathogenic/Likely pathogenic	T217I	VCV000013361	71828084	13361	rs121918103	criteria provided, multiple submitters, no conflicts	rs121918103	NC_000010.11:71828083:G:A	1.36e-05	0	0.00035	0	0	0	0	0	1.1e-05	0	NA	21	NA	NA	NA	NA	NA	1	NA	59979	NA	NA	NA	NA	NA	91085
NM_002778.4(PSAP):c.645C>A (p.Asn215Lys)	10:71828089:G:T	PSAP	Sphingolipid activator protein 1 deficiency	NA	single nucleotide variant	missense variant	Pathogenic	N215K	VCV000857581	71828089	857581	rs770171865	criteria provided, single submitter	NA	NC_000010.11:71828088:G:T	7.43e-06	0	0	0	0	0	0	1.02e-05	0	0	NA	NA	NA	NA	NA	NA	NA	NA	NA	NA	NA	NA	NA	NA	NA	NA
NM_002778.4(PSAP):c.643A>C (p.Asn215His)	10:71828091:T:G	PSAP	Sphingolipid activator protein 1 deficiency|PSAP-related disorder	METACHROMATIC LEUKODYSTROPHY DUE TO SAPOSIN B DEFICIENCY	single nucleotide variant	missense variant	Pathogenic/Likely pathogenic	N215H	VCV000013367	71828091	13367	rs121918107	criteria provided, multiple submitters, no conflicts	rs121918107	NC_000010.11:71828090:T:G	6.2e-07	0	0	0	0	0	0	8.47e-07	0	0	NA	NA	NA	NA	NA	NA	NA	NA	NA	NA	NA	NA	NA	NA	NA	NA
NM_002778.4(PSAP):c.577-1G>T	10:71828158:C:A	PSAP	Sphingolipid activator protein 1 deficiency	NA	single nucleotide variant	splice acceptor variant	Pathogenic		VCV000013366	71828158	13366	rs1589451049	no assertion criteria provided	NA	NC_000010.11:71828157:C:A	1.24e-06	0	0	0	0	0	0	0	0	3.2e-05	NA	NA	NA	NA	NA	NA	NA	NA	NA	NA	NA	NA	NA	NA	NA	NA
NM_002778.4(PSAP):c.576+1G>A	10:71828876:C:T	PSAP	Sphingolipid activator protein 1 deficiency	NA	single nucleotide variant	splice donor variant	Likely pathogenic		VCV001523203	71828876	1523203	rs949729827	criteria provided, single submitter	NA	NC_000010.11:71828875:C:T	1.86e-06	1.34e-05	0	0	0	0	0	1.69e-06	0	0	1	NA	NA	NA	NA	NA	2	NA	74891	NA	NA	NA	NA	NA	1180010	NA
NM_002778.4(PSAP):c.375+1G>T	10:71831125:C:A	PSAP	Sphingolipid activator protein 1 deficiency	NA	single nucleotide variant	splice donor variant	Likely pathogenic		VCV001471743	71831125	1471743	rs2133047947	criteria provided, single submitter	NA	NC_000010.11:71831124:C:A	3.1e-06	0	0	0	0	0	0	3.39e-06	0	1.6e-05	NA	NA	NA	NA	NA	NA	NA	NA	NA	NA	NA	NA	NA	NA	NA	NA
NM_002778.4(PSAP):c.250-1G>C	10:71831252:C:G	PSAP	Sphingolipid activator protein 1 deficiency	NA	single nucleotide variant	splice acceptor variant	Likely pathogenic		VCV002863086	71831252	2863086		criteria provided, single submitter	NA	NC_000010.11:71831251:C:G	6.2e-07	0	0	0	0	0	0	8.48e-07	0	0	NA	NA	NA	NA	NA	NA	NA	NA	NA	NA	NA	NA	NA	NA	NA	NA
NA	10:71831885:GACA:G	PSAP	NA	KRABBE DISEASE; ATYPICAL; DUE TO SAPOSIN A DEFICIENCY	NA	NA	NA	NA	NA	NA	NA	NA	NA	rs757687480	NA	2.48e-06	0	0	0	0	0	0	3.39e-06	0	0	NA	NA	NA	NA	NA	NA	NA	NA	NA	NA	NA	NA	NA	NA	NA	NA
NM_002778.4(PSAP):c.2T>G (p.Met1Arg)	10:71851220:A:C	PSAP	Sphingolipid activator protein 1 deficiency	NA	single nucleotide variant	missense variant|initiator_codon_variant	Pathogenic	M1R	VCV001075794	71851220	1075794	rs767713908	criteria provided, single submitter	NA	NC_000010.11:71851219:A:C	1.29e-06	1.37e-05	0	0	0	0	0	8.72e-07	0	0	1	NA	NA	NA	NA	NA	1	NA	73181	NA	NA	NA	NA	NA	1146847	NA
NM_002778.4(PSAP):c.1A>T (p.Met1Leu)	10:71851221:T:A	PSAP	Gaucher disease due to saposin C deficiency|Sphingolipid activator protein 1 deficiency	NA	single nucleotide variant	missense variant|initiator_codon_variant	Pathogenic	M1L	VCV000013365	71851221	13365	rs121918106	criteria provided, multiple submitters, no conflicts	NA	NC_000010.11:71851220:T:A	6.45e-06	0	0	0	0	0	0	8.72e-06	0	0	NA	NA	NA	NA	NA	NA	NA	NA	NA	NA	NA	NA	NA	NA	NA	NA
NM_002778.4(PSAP):c.1A>G (p.Met1Val)	10:71851221:T:C	PSAP	Metachromatic leukodystrophy|Sphingolipid activator protein 1 deficiency	NA	single nucleotide variant	missense variant|initiator_codon_variant	Pathogenic	M1V	VCV000860182	71851221	860182	rs121918106	criteria provided, multiple submitters, no conflicts	NA	NC_000010.11:71851220:T:C	5.8e-06	2.74e-05	0	0	2.44e-05	0	0	5.23e-06	0	0	2	NA	NA	1	NA	NA	6	NA	73060	NA	NA	40933	NA	NA	1146846	NA
NM_001372574.1(ATXN2):c.1526C>T (p.Ser509Leu)	12:111513389:G:A	ATXN2	Tip-toe gait	NA	single nucleotide variant	missense variant|non-coding transcript variant	Likely pathogenic, low penetrance	S380L, S404L, S509L	VCV001679808	111513389	1679808	rs774827848	no assertion criteria provided	NA	NC_000012.12:111513388:G:A	7.44e-06	1.34e-05	8.34e-05	0	0	3.13e-05	0	2.54e-06	1.1e-05	0	1	5	NA	NA	2	NA	3	1	74857	59933	NA	NA	63992	NA	1179923	91007
NM_198578.4(LRRK2):c.3364A>G (p.Ile1122Val)	12:40299125:A:G	LRRK2	Autosomal dominant Parkinson disease 8	PARKINSON DISEASE 8; AUTOSOMAL DOMINANT	single nucleotide variant	missense variant	Pathogenic	I1122V	VCV000001939	40299125	1939	rs34805604	no assertion criteria provided	rs34805604	NC_000012.12:40299124:A:G	1.24e-06	0	0	0	0	0	0	0	1.1e-05	1.6e-05	NA	NA	NA	NA	NA	NA	NA	NA	NA	NA	NA	NA	NA	NA	NA	NA
NM_198578.4(LRRK2):c.4321C>G (p.Arg1441Gly)	12:40310434:C:G	LRRK2	not provided|Autosomal dominant Parkinson disease 8	NA	single nucleotide variant	missense variant	Pathogenic	R1441G	VCV000001936	40310434	1936	rs33939927	criteria provided, multiple submitters, no conflicts	NA	NC_000012.12:40310433:C:G	3.1e-06	0	3.34e-05	0	0	0	0	2.54e-06	0	0	NA	2	NA	NA	NA	NA	3	NA	NA	59840	NA	NA	NA	NA	1179705	NA
NM_198578.4(LRRK2):c.4321C>T (p.Arg1441Cys)	12:40310434:C:T	LRRK2	not provided|Autosomal dominant Parkinson disease 8	NA	single nucleotide variant	missense variant	Pathogenic	R1441C	VCV000001938	40310434	1938	rs33939927	criteria provided, multiple submitters, no conflicts	NA	NC_000012.12:40310433:C:T	2.42e-05	4.01e-05	0	0	0	0	0.00117	1.95e-05	5.5e-05	1.6e-05	3	NA	NA	NA	NA	7	23	5	74737	NA	NA	NA	NA	5973	1179685	90951
NM_198578.4(LRRK2):c.4322G>A (p.Arg1441His)	12:40310435:G:A	LRRK2	Autosomal dominant Parkinson disease 8	PARKINSON DISEASE 8; AUTOSOMAL DOMINANT	single nucleotide variant	missense variant	Likely pathogenic	R1441H	VCV000001942	40310435	1942	rs34995376	criteria provided, single submitter	rs34995376	NC_000012.12:40310434:G:A	6.82e-06	0	0	3.38e-05	0	0	0	8.48e-06	0	0	NA	NA	1	NA	NA	NA	10	NA	NA	NA	29589	NA	NA	NA	1179678	NA
NM_198578.4(LRRK2):c.4969C>T (p.Gln1657Ter)	12:40320129:C:T	LRRK2	Interstitial pulmonary disease	NA	single nucleotide variant	nonsense	Pathogenic	Q1657*	VCV002572065	40320129	2572065		no assertion criteria provided	NA	NC_000012.12:40320128:C:T	1.24e-06	0	0	0	0	0	0	1.7e-06	0	0	NA	NA	NA	NA	NA	NA	NA	NA	NA	NA	NA	NA	NA	NA	NA	NA
NM_198578.4(LRRK2):c.6055G>A (p.Gly2019Ser)	12:40340400:G:A	LRRK2	Parkinson disease, late-onset|not provided|Inborn genetic diseases|Parkinson disease|LRRK2-related disorder|Young-onset Parkinson disease|Autosomal dominant Parkinson disease 8	PARKINSON DISEASE 8; AUTOSOMAL DOMINANT	single nucleotide variant	missense variant	Pathogenic/Likely pathogenic; risk factor	G2019S	VCV000001940	40340400	1940	rs34637584	criteria provided, multiple submitters, no conflicts	rs34637584	NC_000012.12:40340399:G:A	0.000411	4e-05	0.000517	0.00757	6.68e-05	3.12e-05	0.00182	0.000272	0	0.0011	3	31	224	3	2	11	321	NA	74953	59957	29374	44875	64022	6049	1179505	NA
NA	12:40363526:G:A	LRRK2	NA	PARKINSON DISEASE 8; SUSCEPTIBILITY TO	NA	NA	NA	NA	NA	NA	NA	NA	NA	rs34778348	NA	0.000787	0	0	0	0.0263	0	0.000165	1.1e-05	0.000538	0.000481	NA	NA	NA	1176	NA	1	13	49	NA	NA	NA	43572	NA	6045	1178549	90977
NM_020821.3(VPS13C):c.10576C>T (p.Arg3526Ter)	15:61873248:G:A	VPS13C	Autosomal recessive early-onset Parkinson disease 23	NA	single nucleotide variant	nonsense	Likely pathogenic	R3526*, R3483*	VCV002585188	61873248	2585188		criteria provided, single submitter	NA	NC_000015.10:61873247:G:A	5.58e-06	0	1.67e-05	0	0	0	0	6.78e-06	0	0	NA	1	NA	NA	NA	NA	8	NA	NA	59891	NA	NA	NA	NA	1179388	NA
NM_020821.3(VPS13C):c.10219G>T (p.Glu3407Ter)	15:61876978:C:A	VPS13C	not provided	NA	single nucleotide variant	nonsense	Pathogenic	E3364*, E3407*	VCV003006540	61876978	3006540		criteria provided, single submitter	NA	NC_000015.10:61876977:C:A	6.25e-06	0	0.000173	0	0	0	0	0	0	0	NA	NA	NA	NA	NA	NA	NA	NA	NA	NA	NA	NA	NA	NA	NA	NA
NM_020821.3(VPS13C):c.10060G>T (p.Glu3354Ter)	15:61878689:C:A	VPS13C	Autosomal recessive early-onset Parkinson disease 23	NA	single nucleotide variant	nonsense	Pathogenic	E3311*, E3354*	VCV001323753	61878689	1323753	rs199723460	criteria provided, single submitter	NA	NC_000015.10:61878688:C:A	6.21e-07	1.34e-05	0	0	0	0	0	0	0	0	NA	NA	NA	NA	NA	NA	NA	NA	NA	NA	NA	NA	NA	NA	NA	NA
NM_020821.3(VPS13C):c.9769C>T (p.Gln3257Ter)	15:61881570:G:A	VPS13C	not provided	NA	single nucleotide variant	nonsense	Pathogenic	Q3214*, Q3257*	VCV002993124	61881570	2993124		criteria provided, single submitter	NA	NC_000015.10:61881569:G:A	3.11e-06	0	0	0	0	0	0	4.25e-06	0	0	NA	NA	NA	NA	NA	NA	NA	NA	NA	NA	NA	NA	NA	NA	NA	NA
NM_020821.3(VPS13C):c.9481G>T (p.Glu3161Ter)	15:61884130:C:A	VPS13C	Autosomal recessive early-onset Parkinson disease 23	NA	single nucleotide variant	nonsense	Likely pathogenic	E3118*, E3161*	VCV002690778	61884130	2690778		criteria provided, single submitter	NA	NC_000015.10:61884129:C:A	1.9e-06	0	0	0	6.95e-05	0	0	0	0	0	NA	NA	NA	NA	NA	NA	NA	NA	NA	NA	NA	NA	NA	NA	NA	NA
NM_020821.3(VPS13C):c.9244C>T (p.Gln3082Ter)	15:61890262:G:A	VPS13C	not provided	NA	single nucleotide variant	nonsense	Likely pathogenic	Q3039*, Q3082*	VCV002682979	61890262	2682979		criteria provided, single submitter	NA	NC_000015.10:61890261:G:A	1.24e-06	0	0	0	0	0	0	1.69e-06	0	0	NA	NA	NA	NA	NA	NA	NA	NA	NA	NA	NA	NA	NA	NA	NA	NA
NM_020821.3(VPS13C):c.9175C>T (p.Gln3059Ter)	15:61890331:G:A	VPS13C	not provided	NA	single nucleotide variant	nonsense	Pathogenic	Q3059*, Q3016*	VCV002984894	61890331	2984894		criteria provided, single submitter	NA	NC_000015.10:61890330:G:A	4.34e-06	0	0	0	0	0	0	5.93e-06	0	0	NA	NA	NA	NA	NA	NA	NA	NA	NA	NA	NA	NA	NA	NA	NA	NA
NM_020821.3(VPS13C):c.9019C>T (p.Arg3007Ter)	15:61907350:G:A	VPS13C	Autosomal recessive early-onset Parkinson disease 23	NA	single nucleotide variant	nonsense	Likely pathogenic	R2964*, R3007*	VCV003064720	61907350	3064720		criteria provided, single submitter	NA	NC_000015.10:61907349:G:A	1.3e-05	0	0	0	0	0.000203	0	5.09e-06	0	3.2e-05	NA	NA	NA	NA	13	NA	6	NA	NA	NA	NA	NA	64009	NA	1179896	NA
NM_020821.3(VPS13C):c.8978+1G>A	15:61908991:C:T	VPS13C	not provided	NA	single nucleotide variant	splice donor variant	Likely pathogenic		VCV001677630	61908991	1677630	rs765880758	criteria provided, single submitter	NA	NC_000015.10:61908990:C:T	9.32e-06	1.34e-05	3.39e-05	0	0	0	0	1.02e-05	0	0	1	2	NA	NA	NA	NA	12	NA	74473	59082	NA	NA	NA	NA	1178388	NA
NM_020821.3(VPS13C):c.8806C>T (p.Arg2936Ter)	15:61910215:G:A	VPS13C	Autosomal recessive early-onset Parkinson disease 23	NA	single nucleotide variant	nonsense	Likely pathogenic	R2893*, R2936*	VCV001325345	61910215	1325345	rs148074630	criteria provided, single submitter	NA	NC_000015.10:61910214:G:A	7.4e-06	0	0	0	2.59e-05	0	0	7.21e-06	0	3.57e-05	NA	NA	NA	1	NA	NA	8	NA	NA	NA	NA	38629	NA	NA	1110060	NA
NM_020821.3(VPS13C):c.7378C>T (p.Gln2460Ter)	15:61920166:G:A	VPS13C	VPS13C-related disorder	NA	single nucleotide variant	nonsense	Likely pathogenic	Q2417*, Q2460*	VCV002633726	61920166	2633726		criteria provided, single submitter	NA	NC_000015.10:61920165:G:A	2.48e-06	0	0	0	0	0	0	3.39e-06	0	0	NA	NA	NA	NA	NA	NA	NA	NA	NA	NA	NA	NA	NA	NA	NA	NA
NM_020821.3(VPS13C):c.6880C>T (p.Arg2294Ter)	15:61922492:G:A	VPS13C	not provided	NA	single nucleotide variant	nonsense	Likely pathogenic	R2251*, R2294*	VCV000807269	61922492	807269	rs756128065	criteria provided, single submitter	NA	NC_000015.10:61922491:G:A	4.34e-06	0	0	0	0	0	0.000164	4.24e-06	1.1e-05	0	NA	NA	NA	NA	NA	1	5	1	NA	NA	NA	NA	NA	6083	1179953	91069
NM_020821.3(VPS13C):c.5868+1G>A	15:61934218:C:T	VPS13C	not provided|Autosomal recessive early-onset Parkinson disease 23	NA	single nucleotide variant	splice donor variant	Likely pathogenic		VCV002880695	61934218	2880695		criteria provided, multiple submitters, no conflicts	NA	NC_000015.10:61934217:C:T	6.44e-07	0	0	0	0	0	0	8.76e-07	0	0	NA	NA	NA	NA	NA	NA	NA	NA	NA	NA	NA	NA	NA	NA	NA	NA
NM_020821.3(VPS13C):c.5756-1G>T	15:61934332:C:A	VPS13C	Autosomal recessive early-onset Parkinson disease 23	NA	single nucleotide variant	splice acceptor variant	Likely pathogenic		VCV003065269	61934332	3065269		criteria provided, single submitter	NA	NC_000015.10:61934331:C:A	6.67e-07	0	0	0	0	0	0	8.91e-07	0	0	NA	NA	NA	NA	NA	NA	NA	NA	NA	NA	NA	NA	NA	NA	NA	NA
NM_020821.3(VPS13C):c.5698C>T (p.Gln1900Ter)	15:61936654:G:A	VPS13C	Young-onset Parkinson disease	NA	single nucleotide variant	nonsense	Likely pathogenic	Q1857*, Q1900*	VCV003075814	61936654	3075814		criteria provided, single submitter	NA	NC_000015.10:61936653:G:A	6.21e-07	0	0	0	2.23e-05	0	0	0	0	0	NA	NA	NA	NA	NA	NA	NA	NA	NA	NA	NA	NA	NA	NA	NA	NA
NM_020821.3(VPS13C):c.5462T>A (p.Leu1821Ter)	15:61940786:A:T	VPS13C	Young-onset Parkinson disease	NA	single nucleotide variant	nonsense	Likely pathogenic	L1778*, L1821*	VCV003075763	61940786	3075763		criteria provided, single submitter	NA	NC_000015.10:61940785:A:T	1.86e-06	0	0	0	0	0	0	2.55e-06	0	0	NA	NA	NA	NA	NA	NA	NA	NA	NA	NA	NA	NA	NA	NA	NA	NA
NM_020821.3(VPS13C):c.4165G>C (p.Gly1389Arg)	15:61958608:C:G	VPS13C	Parkinson disease|Young-onset Parkinson disease	PARKINSON DISEASE 23; AUTOSOMAL RECESSIVE EARLY-ONSET	single nucleotide variant	missense variant	Pathogenic/Likely pathogenic	G1389R, G1346R	VCV000222070	61958608	222070	rs369100678	criteria provided, multiple submitters, no conflicts	rs369100678	NC_000015.10:61958607:C:G	2.2e-05	0	0	0	0	0	0	2.9e-05	0	1.67e-05	NA	NA	NA	NA	NA	NA	NA	NA	NA	NA	NA	NA	NA	NA	NA	NA
NM_020821.3(VPS13C):c.3849C>A (p.Tyr1283Ter)	15:61961648:G:T	VPS13C	Autosomal recessive early-onset Parkinson disease 23	NA	single nucleotide variant	nonsense	Pathogenic	Y1240*, Y1283*	VCV003238850	61961648	3238850		criteria provided, single submitter	NA	NC_000015.10:61961647:G:T	1.86e-06	0	0	0	0	0	0	2.54e-06	0	0	NA	NA	NA	NA	NA	NA	NA	NA	NA	NA	NA	NA	NA	NA	NA	NA
NM_020821.3(VPS13C):c.2408+1G>A	15:61977081:C:T	VPS13C	Young-onset Parkinson disease	NA	single nucleotide variant	splice donor variant	Likely pathogenic		VCV003075761	61977081	3075761		criteria provided, single submitter	NA	NC_000015.10:61977080:C:T	9.46e-06	0	0	0	4.62e-05	0	0	1.12e-05	0	0	NA	NA	NA	2	NA	NA	13	NA	NA	NA	NA	43328	NA	NA	1162321	NA
NM_020821.3(VPS13C):c.1111C>T (p.Arg371Ter)	15:62008662:G:A	VPS13C	Autosomal recessive early-onset Parkinson disease 23|Young-onset Parkinson disease	NA	single nucleotide variant	nonsense	Pathogenic/Likely pathogenic	R328*, R371*	VCV000982938	62008662	982938	rs752457309	criteria provided, multiple submitters, no conflicts	NA	NC_000015.10:62008661:G:A	5.02e-06	4.05e-05	0	0	0	0	0	3.42e-06	1.14e-05	0	3	NA	NA	NA	NA	NA	4	1	74049	NA	NA	NA	NA	NA	1170458	87405
NM_020821.3(VPS13C):c.826-1G>A	15:62012165:C:T	VPS13C	VPS13C-related disorder	NA	single nucleotide variant	splice acceptor variant	Likely pathogenic		VCV002629141	62012165	2629141		criteria provided, single submitter	NA	NC_000015.10:62012164:C:T	4.11e-05	4.16e-05	0	0	0	3.2e-05	0	5.12e-05	0	1.69e-05	3	NA	NA	NA	2	NA	57	NA	72133	NA	NA	NA	62424	NA	1113035	NA
NM_020821.3(VPS13C):c.751C>T (p.Arg251Ter)	15:62013113:G:A	VPS13C	not provided	NA	single nucleotide variant	nonsense	Likely pathogenic	R208*, R251*	VCV002498617	62013113	2498617		criteria provided, single submitter	NA	NC_000015.10:62013112:G:A	8.1e-06	1.34e-05	0	0	0	0	0	8.51e-06	2.24e-05	0	1	NA	NA	NA	NA	NA	10	2	74523	NA	NA	NA	NA	NA	1175228	89348
NM_020821.3(VPS13C):c.349C>T (p.Arg117Ter)	15:62033477:G:A	VPS13C	not provided	NA	single nucleotide variant	nonsense	Pathogenic	R117*	VCV001941006	62033477	1941006		criteria provided, single submitter	NA	NC_000015.10:62033476:G:A	2.12e-05	0	0	0	0	0	0	2.89e-05	0	0	NA	NA	NA	NA	NA	NA	NA	NA	NA	NA	NA	NA	NA	NA	NA	NA
NM_020821.3(VPS13C):c.101-1G>A	15:62044256:C:T	VPS13C	not provided	NA	single nucleotide variant	splice acceptor variant	Likely pathogenic		VCV001418054	62044256	1418054	rs757475739	criteria provided, single submitter	NA	NC_000015.10:62044255:C:T	7.36e-05	4.24e-05	0	0	0	0	0	9.82e-05	0	0	3	NA	NA	NA	NA	NA	105	NA	70687	NA	NA	NA	NA	NA	1068977	NA
NM_001377265.1(MAPT):c.14G>T (p.Arg5Leu)	17:45962351:G:T	MAPT	Supranuclear palsy, progressive, 1	NA	single nucleotide variant	missense variant|non-coding transcript variant	Pathogenic	R5L	VCV000014263	45962351	14263	rs63750959	no assertion criteria provided	NA	NC_000017.11:45962350:G:T	3.1e-06	0	0	0	0	0	0	2.54e-06	1.1e-05	1.6e-05	NA	NA	NA	NA	NA	NA	3	1	NA	NA	NA	NA	NA	NA	1179773	90949
NM_001377265.1(MAPT):c.1946A>C (p.Lys649Thr)	17:45996612:A:C	MAPT	Pick disease	PICK DISEASE	single nucleotide variant	missense variant|non-coding transcript variant	Pathogenic	K257T, K574T, K199T, K228T, K592T, K583T, K649T	VCV000014259	45996612	14259	rs63750129	no assertion criteria provided	rs63750129	NC_000017.11:45996611:A:C	1.86e-06	0	0	0	0	0	0	2.54e-06	0	0	NA	NA	NA	NA	NA	NA	NA	NA	NA	NA	NA	NA	NA	NA	NA	NA
NM_001377265.1(MAPT):c.1999-10G>T	17:46010300:G:T	MAPT	Frontotemporal dementia|not provided	NA	single nucleotide variant	intron variant	Pathogenic		VCV000098212	46010300	98212	rs63749974	criteria provided, multiple submitters, no conflicts	NA	NC_000017.11:46010299:G:T	0	0	0	0	0	0	0	0	0	0	NA	NA	NA	NA	NA	NA	NA	NA	NA	NA	NA	NA	NA	NA	NA	NA
NM_001377265.1(MAPT):c.2077C>T (p.Pro693Ser)	17:46010388:C:T	MAPT	Frontotemporal dementia	DEMENTIA; FRONTOTEMPORAL; WITH PARKINSONISM	single nucleotide variant	missense variant|intron variant	Pathogenic	P301S, P243S, P272S, P618S, P636S, P693S	VCV000014256	46010388	14256	rs63751438	no assertion criteria provided	rs63751438	NC_000017.11:46010387:C:T	0	0	0	0	0	0	0	0	0	0	NA	NA	NA	NA	NA	NA	NA	NA	NA	NA	NA	NA	NA	NA	NA	NA
NM_001377265.1(MAPT):c.2078C>T (p.Pro693Leu)	17:46010389:C:T	MAPT	MAPT-related disorder|Pick disease|Parkinson disease, late-onset|Progressive supranuclear palsy-parkinsonism syndrome|Frontotemporal dementia|Progressive supranuclear ophthalmoplegia|not provided|Frontotemporal dementia	DEMENTIA; FRONTOTEMPORAL; WITH PARKINSONISM;;SUPRANUCLEAR PALSY; PROGRESSIVE; 1; INCLUDED	single nucleotide variant	missense variant|intron variant	Pathogenic	P301L, P243L, P272L, P618L, P636L, P693L	VCV000014245	46010389	14245	rs63751273	criteria provided, multiple submitters, no conflicts	rs63751273	NC_000017.11:46010388:C:T	1.91e-06	0	0	0	0	0	0	2.59e-06	0	0	NA	NA	NA	NA	NA	NA	NA	NA	NA	NA	NA	NA	NA	NA	NA	NA
NM_001377265.1(MAPT):c.2090G>A (p.Ser697Asn)	17:46010401:G:A	MAPT	Frontotemporal dementia	DEMENTIA; FRONTOTEMPORAL; WITH PARKINSONISM	single nucleotide variant	missense variant|intron variant	Pathogenic	S305N, S247N, S276N, S622N, S640N, S697N	VCV000014254	46010401	14254	rs63751165	no assertion criteria provided	rs63751165	NC_000017.11:46010400:G:A	0	0	0	0	0	0	0	0	0	0	NA	NA	NA	NA	NA	NA	NA	NA	NA	NA	NA	NA	NA	NA	NA	NA
NM_001377265.1(MAPT):c.2091+1G>A	17:46010403:G:A	MAPT	Frontotemporal dementia	NA	single nucleotide variant	intron variant|splice donor variant	Pathogenic		VCV000014251	46010403	14251	rs1568327531	no assertion criteria provided	NA	NC_000017.11:46010402:G:A	1.28e-06	0	0	0	0	0	0	1.73e-06	0	0	NA	NA	NA	NA	NA	NA	NA	NA	NA	NA	NA	NA	NA	NA	NA	NA
NM_001377265.1(MAPT):c.2091+3G>A	17:46010405:G:A	MAPT	not provided	NA	single nucleotide variant	intron variant	Pathogenic/Likely pathogenic		VCV000098218	46010405	98218	rs63750013	criteria provided, multiple submitters, no conflicts	NA	NC_000017.11:46010404:G:A	0	0	0	0	0	0	0	0	0	0	NA	NA	NA	NA	NA	NA	NA	NA	NA	NA	NA	NA	NA	NA	NA	NA
NM_001377265.1(MAPT):c.2091+13A>G	17:46010415:A:G	MAPT	Frontotemporal dementia	DEMENTIA; FRONTOTEMPORAL; WITH PARKINSONISM	single nucleotide variant	intron variant	Pathogenic		VCV000098221	46010415	98221	rs63750308	no assertion criteria provided	rs63750308	NC_000017.11:46010414:A:G	0	0	0	0	0	0	0	0	0	0	NA	NA	NA	NA	NA	NA	NA	NA	NA	NA	NA	NA	NA	NA	NA	NA
NM_001377265.1(MAPT):c.2091+14C>T	17:46010416:C:T	MAPT	Frontotemporal dementia	DEMENTIA; FRONTOTEMPORAL; WITH PARKINSONISM	single nucleotide variant	intron variant	Pathogenic		VCV000014248	46010416	14248	rs63750972	no assertion criteria provided	rs63750972	NC_000017.11:46010415:C:T	0	0	0	0	0	0	0	0	0	0	NA	NA	NA	NA	NA	NA	NA	NA	NA	NA	NA	NA	NA	NA	NA	NA
NM_001377265.1(MAPT):c.2091+16C>T	17:46010418:C:T	MAPT	MAPT-related disorder|Mental deterioration|Memory impairment|Frontotemporal dementia|Dementia|Progressive supranuclear palsy-parkinsonism syndrome|Frontotemporal dementia|not provided	DEMENTIA; FRONTOTEMPORAL; WITH PARKINSONISM	single nucleotide variant	intron variant	Pathogenic		VCV000098222	46010418	98222	rs63751011	criteria provided, multiple submitters, no conflicts	rs63751011	NC_000017.11:46010417:C:T	6.56e-06	0	0	0	0	0	0	8.05e-06	0	1.69e-05	NA	NA	NA	NA	NA	NA	NA	NA	NA	NA	NA	NA	NA	NA	NA	NA
NM_001377265.1(MAPT):c.2091+19C>G	17:46010421:C:G	MAPT	not provided	NA	single nucleotide variant	intron variant	Likely pathogenic		VCV000098223	46010421	98223	rs63750162	criteria provided, single submitter	NA	NC_000017.11:46010420:C:G	2.24e-05	1.37e-05	0	0	0	0	0	2.88e-05	0	1.7e-05	1	NA	NA	NA	NA	NA	32	NA	72901	NA	NA	NA	NA	NA	1109844	NA
NM_001377265.1(MAPT):c.2184G>C (p.Gln728His)	17:46018628:G:C	MAPT	Frontotemporal dementia	NA	single nucleotide variant	missense variant|non-coding transcript variant|intron variant	Pathogenic/Likely pathogenic	Q247H, Q276H, Q336H, Q653H, Q278H, Q307H, Q305H, Q671H, Q631H, Q728H	VCV000665222	46018628	665222	rs1598408073	criteria provided, multiple submitters, no conflicts	NA	NC_000017.11:46018627:G:C	6.2e-07	0	0	0	0	0	0	8.48e-07	0	0	NA	NA	NA	NA	NA	NA	NA	NA	NA	NA	NA	NA	NA	NA	NA	NA
NM_001377265.1(MAPT):c.2231C>T (p.Ser744Leu)	17:46018675:C:T	MAPT	Supranuclear palsy, progressive, 1	SUPRANUCLEAR PALSY; PROGRESSIVE; 1	single nucleotide variant	missense variant|non-coding transcript variant|intron variant	Pathogenic	S352L, S669L, S263L, S292L, S321L, S323L, S294L, S687L, S647L, S744L	VCV000014267	46018675	14267	rs63750425	no assertion criteria provided	rs63750425	NC_000017.11:46018674:C:T	2.48e-06	0	0	0	0	0	0	3.39e-06	0	0	NA	NA	NA	NA	NA	NA	NA	NA	NA	NA	NA	NA	NA	NA	NA	NA
NM_001377265.1(MAPT):c.2341G>A (p.Gly781Arg)	17:46024010:G:A	MAPT	not provided|Frontotemporal dementia	NA	single nucleotide variant	missense variant|non-coding transcript variant|intron variant	Pathogenic/Likely pathogenic	G389R, G706R, G358R, G360R, G300R, G329R, G331R, G724R, G684R, G781R	VCV000014255	46024010	14255	rs63750512	criteria provided, multiple submitters, no conflicts	NA	NC_000017.11:46024009:G:A	4.34e-06	0	0	0	0	0	0	5.93e-06	0	0	NA	NA	NA	NA	NA	NA	NA	NA	NA	NA	NA	NA	NA	NA	NA	NA
NM_001377265.1(MAPT):c.2392C>T (p.Arg798Trp)	17:46024061:C:T	MAPT	not provided|Supranuclear palsy, progressive, 1|Pick disease|Parkinson disease, late-onset|Progressive supranuclear palsy-parkinsonism syndrome|Frontotemporal dementia|Frontotemporal dementia	DEMENTIA; FRONTOTEMPORAL	single nucleotide variant	missense variant|non-coding transcript variant|intron variant	Pathogenic	R406W, R723W, R375W, R317W, R346W, R741W, R348W, R377W, R701W, R798W	VCV000014247	46024061	14247	rs63750424	criteria provided, multiple submitters, no conflicts	rs63750424	NC_000017.11:46024060:C:T	1.49e-05	0	0	0	0	3.13e-05	0	1.86e-05	0	0	NA	NA	NA	NA	2	NA	22	NA	NA	NA	NA	NA	63998	NA	1179992	NA
NA	2:232747740:A:G	GIGYF2	NA	PARKINSON DISEASE 11, AUTOSOMAL DOMINANT, SUSCEPTIBILITY TO	NA	NA	NA	NA	NA	NA	NA	NA	NA	rs72554080	NA	0.000384	0.000133	8.33e-05	3.38e-05	0	1.57e-05	0.000165	0.000495	0	0.00024	10	5	1	NA	1	1	584	NA	75038	60017	29593	NA	63861	6047	1179150	NA
NM_002242.4(KCNJ13):c.722T>C (p.Leu241Pro)	2:232768552:A:G	GIGYF2	Leber congenital amaurosis 16	NA	single nucleotide variant	3 prime UTR variant|missense variant|intron variant	Pathogenic	L241P, L161P	VCV000030332	232768552	30332	rs143607153	no assertion criteria provided	NA	NC_000002.12:232768551:A:G	6.2e-07	0	0	0	0	0	0	0	0	1.6e-05	NA	NA	NA	NA	NA	NA	NA	NA	NA	NA	NA	NA	NA	NA	NA	NA
NM_002242.4(KCNJ13):c.655C>T (p.Gln219Ter)	2:232768619:G:A	GIGYF2	Leber congenital amaurosis 16	NA	single nucleotide variant	3 prime UTR variant|nonsense|intron variant	Pathogenic	Q139*, Q219*	VCV000978433	232768619	978433	rs1475176373	no assertion criteria provided	NA	NC_000002.12:232768618:G:A	1.24e-06	2.67e-05	0	0	0	0	0	0	0	0	NA	NA	NA	NA	NA	NA	NA	NA	NA	NA	NA	NA	NA	NA	NA	NA
NM_002242.4(KCNJ13):c.484C>T (p.Arg162Trp)	2:232768790:G:A	GIGYF2	Snowflake vitreoretinal degeneration|not provided	NA	single nucleotide variant	missense variant|intron variant	Pathogenic/Likely pathogenic	R162W, P83L, R82W	VCV000006585	232768790	6585	rs121918542	criteria provided, multiple submitters, no conflicts	NA	NC_000002.12:232768789:G:A	6.24e-07	0	0	0	0	0	0	8.54e-07	0	0	NA	NA	NA	NA	NA	NA	NA	NA	NA	NA	NA	NA	NA	NA	NA	NA
NM_002242.4(KCNJ13):c.431T>C (p.Leu144Pro)	2:232770932:A:G	GIGYF2	Retinitis pigmentosa	NA	single nucleotide variant	missense variant|intron variant	Likely pathogenic	L144P, L64P	VCV000916717	232770932	916717	rs1361858388	criteria provided, single submitter	NA	NC_000002.12:232770931:A:G	1.24e-06	0	1.67e-05	0	0	0	0	8.48e-07	0	0	NA	1	NA	NA	NA	NA	1	NA	NA	59997	NA	NA	NA	NA	1179787	NA
NM_002242.4(KCNJ13):c.359T>C (p.Ile120Thr)	2:232771004:A:G	GIGYF2	Leber congenital amaurosis 16	NA	single nucleotide variant	missense variant|intron variant	Pathogenic	I120T, I40T	VCV000191155	232771004	191155	rs786205550	criteria provided, single submitter	NA	NC_000002.12:232771003:A:G	6.2e-07	0	0	0	0	1.56e-05	0	0	0	0	NA	NA	NA	NA	NA	NA	NA	NA	NA	NA	NA	NA	NA	NA	NA	NA
NM_002242.4(KCNJ13):c.314G>T (p.Ser105Ile)	2:232771049:C:A	GIGYF2	Leber congenital amaurosis 16	NA	single nucleotide variant	missense variant|intron variant	Likely pathogenic	S105I, S25I	VCV000978434	232771049	978434	rs1699223440	no assertion criteria provided	NA	NC_000002.12:232771048:C:A	1.24e-06	0	0	0	0	0	0	1.69e-06	0	0	NA	NA	NA	NA	NA	NA	NA	NA	NA	NA	NA	NA	NA	NA	NA	NA
NA	2:232790817:A:G	GIGYF2	NA	PARKINSON DISEASE 11, AUTOSOMAL DOMINANT, SUSCEPTIBILITY TO	NA	NA	NA	NA	NA	NA	NA	NA	NA	rs118203904	NA	3.84e-05	0	0	0	0.00123	0	0.000495	2.54e-06	0	1.6e-05	NA	NA	NA	55	NA	3	3	NA	NA	NA	NA	44827	NA	6059	1179979	NA
NA	2:232791426:A:G	GIGYF2	NA	PARKINSON DISEASE 11, AUTOSOMAL DOMINANT, SUSCEPTIBILITY TO	NA	NA	NA	NA	NA	NA	NA	NA	NA	rs115735611	NA	5.08e-05	1.34e-05	0	0	0.000669	0	0	4.15e-05	0	3.2e-05	1	NA	NA	30	NA	NA	49	NA	74905	NA	NA	44812	NA	NA	1179879	NA
NM_013247.5(HTRA2):c.244C>T (p.Gln82Ter)	2:74530250:C:T	HTRA2	not provided	NA	single nucleotide variant	nonsense|non-coding transcript variant	Pathogenic	Q82*	VCV001424738	74530250	1424738	rs1675486182	criteria provided, single submitter	NA	NC_000002.12:74530249:C:T	4.35e-06	0	8.38e-05	0	0	0	0	0	0	3.22e-05	NA	NA	NA	NA	NA	NA	NA	NA	NA	NA	NA	NA	NA	NA	NA	NA
NA	2:74530433:C:G	HTRA2	NA	PARKINSON DISEASE 13, AUTOSOMAL DOMINANT, SUSCEPTIBILITY TO	NA	NA	NA	NA	NA	NA	NA	NA	NA	rs387906942	NA	3.74e-06	1.33e-05	0	0	8.92e-05	0	0	8.48e-07	0	0	1	NA	NA	4	NA	NA	1	NA	74911	NA	NA	44816	NA	NA	1179387	NA
NM_013247.5(HTRA2):c.1138C>T (p.Arg380Ter)	2:74532641:C:T	HTRA2	not provided|3-methylglutaconic aciduria type 8	NA	single nucleotide variant	nonsense|non-coding transcript variant|3 prime UTR variant|intron variant	Pathogenic	R380*	VCV001455851	74532641	1455851	rs1407675367	criteria provided, multiple submitters, no conflicts	NA	NC_000002.12:74532640:C:T	8.06e-06	2.67e-05	0	0	0	0	0	7.63e-06	0	3.2e-05	2	NA	NA	NA	NA	NA	9	NA	75012	NA	NA	NA	NA	NA	1179989	NA
NA	2:74532698:G:A	HTRA2	NA	RECLASSIFIED - VARIANT OF UNKNOWN SIGNIFICANCE	NA	NA	NA	NA	NA	NA	NA	NA	NA	rs72470545	NA	0.00383	0.000693	0.0017	0.00341	4.46e-05	0.000125	0.00863	0.00366	0.0144	0.0037	52	102	101	2	8	51	4318	1311	74956	59910	29505	44874	64014	5861	1175628	89751
NM_013247.5(HTRA2):c.1211G>A (p.Arg404Gln)	2:74532714:G:A	HTRA2	not provided	3-@METHYLGLUTACONIC ACIDURIA, TYPE VIII	single nucleotide variant	missense variant|non-coding transcript variant|3 prime UTR variant|intron variant	Pathogenic	R404Q	VCV000372209	74532714	372209	rs767006508	criteria provided, single submitter	rs767006508	NC_000002.12:74532713:G:A	8.68e-06	1.34e-05	0	0	2.23e-05	0	0	7.63e-06	3.29e-05	0	1	NA	NA	1	NA	NA	9	3	74853	NA	NA	44885	NA	NA	1179647	91061
NM_013247.5(HTRA2):c.1216G>T (p.Gly406Cys)	2:74532824:G:T	HTRA2	3-methylglutaconic aciduria type 8	NA	single nucleotide variant	missense variant|non-coding transcript variant|3 prime UTR variant	Likely pathogenic	G309C, G374C, G384C, G406C	VCV003384181	74532824	3384181		criteria provided, single submitter	NA	NC_000002.12:74532823:G:T	1.24e-06	1.34e-05	0	0	0	0	0	8.47e-07	0	0	1	NA	NA	NA	NA	NA	1	NA	74879	NA	NA	NA	NA	NA	1180033	NA
NM_203446.3(SYNJ1):c.3865C>T (p.Arg1289Ter)	21:32638958:G:A	SYNJ1	Developmental and epileptic encephalopathy, 53|Early-onset Parkinson disease 20	NA	single nucleotide variant	nonsense	Pathogenic	R1242*, R1273*, R1289*, R1328*	VCV001076901	32638958	1076901	rs747261340	criteria provided, single submitter	NA	NC_000021.9:32638957:G:A	6.82e-06	9.33e-05	0	0	0	0	0	2.54e-06	1.1e-05	0	7	NA	NA	NA	NA	NA	3	1	75037	NA	NA	NA	NA	NA	1179865	91067
NM_203446.3(SYNJ1):c.3478+1G>A	21:32643409:C:T	SYNJ1	Early-onset Parkinson disease 20|Developmental and epileptic encephalopathy, 53|not provided	NA	single nucleotide variant	splice donor variant|intron variant	Likely pathogenic		VCV000427149	32643409	427149	rs1085307987	criteria provided, multiple submitters, no conflicts	NA	NC_000021.9:32643408:C:T	5.58e-06	0	0	0	4.46e-05	0	0	4.24e-06	0	3.2e-05	NA	NA	NA	2	NA	NA	5	NA	NA	NA	NA	44870	NA	NA	1179725	NA
NM_203446.3(SYNJ1):c.3430+1G>A	21:32644967:C:T	SYNJ1	Early-onset Parkinson disease 20|Developmental and epileptic encephalopathy, 53	NA	single nucleotide variant	splice donor variant|intron variant	Likely pathogenic		VCV001490816	32644967	1490816	rs2145769010	criteria provided, single submitter	NA	NC_000021.9:32644966:C:T	3.11e-06	0	0	0	0	0	0	4.25e-06	0	0	NA	NA	NA	NA	NA	NA	NA	NA	NA	NA	NA	NA	NA	NA	NA	NA
NM_203446.3(SYNJ1):c.3248-2A>G	21:32645791:T:C	SYNJ1	Inborn genetic diseases	NA	single nucleotide variant	splice acceptor variant	Pathogenic		VCV000393360	32645791	393360	rs1057524880	criteria provided, single submitter	NA	NC_000021.9:32645790:T:C	6.75e-07	0	0	0	0	0	0	8.98e-07	0	0	NA	NA	NA	NA	NA	NA	NA	NA	NA	NA	NA	NA	NA	NA	NA	NA
NM_203446.3(SYNJ1):c.3247+2T>G	21:32646391:A:C	SYNJ1	Developmental and epileptic encephalopathy, 53|Early-onset Parkinson disease 20	NA	single nucleotide variant	splice donor variant	Likely pathogenic		VCV002935019	32646391	2935019		criteria provided, single submitter	NA	NC_000021.9:32646390:A:C	4.34e-06	0	0	0	0	0	0	5.93e-06	0	0	NA	NA	NA	NA	NA	NA	NA	NA	NA	NA	NA	NA	NA	NA	NA	NA
NM_203446.3(SYNJ1):c.3208C>T (p.Arg1070Ter)	21:32646432:G:A	SYNJ1	Developmental and epileptic encephalopathy, 53	NA	single nucleotide variant	nonsense	Pathogenic	R1065*, R1070*, R1109*	VCV000978699	32646432	978699	rs1373545506	criteria provided, single submitter	NA	NC_000021.9:32646431:G:A	6.2e-07	0	0	0	0	0	0	8.47e-07	0	0	NA	NA	NA	NA	NA	NA	NA	NA	NA	NA	NA	NA	NA	NA	NA	NA
NM_203446.3(SYNJ1):c.2461+2T>C	21:32657714:A:G	SYNJ1	not provided|Developmental and epileptic encephalopathy, 53|Early-onset Parkinson disease 20	NA	single nucleotide variant	splice donor variant	Likely pathogenic		VCV001806858	32657714	1806858		criteria provided, multiple submitters, no conflicts	NA	NC_000021.9:32657713:A:G	6.29e-07	0	0	0	0	0	0	8.53e-07	0	0	NA	NA	NA	NA	NA	NA	NA	NA	NA	NA	NA	NA	NA	NA	NA	NA
NM_203446.3(SYNJ1):c.2398C>T (p.Arg800Cys)	21:32657779:G:A	SYNJ1	Early-onset Parkinson disease 20	NA	single nucleotide variant	missense variant	Likely pathogenic	R795C, R800C, R839C	VCV002576974	32657779	2576974		criteria provided, single submitter	NA	NC_000021.9:32657778:G:A	1.86e-06	0	0	0	2.23e-05	0	0	1.69e-06	0	0	NA	NA	NA	1	NA	NA	2	NA	NA	NA	NA	44889	NA	NA	1180016	NA
NM_203446.3(SYNJ1):c.2242C>T (p.Gln748Ter)	21:32664975:G:A	SYNJ1	Early-onset Parkinson disease 20|Early-onset Parkinson disease 20|Developmental and epileptic encephalopathy, 53	NA	single nucleotide variant	nonsense	Pathogenic/Likely pathogenic	Q743*, Q748*, Q787*	VCV002576973	32664975	2576973		criteria provided, multiple submitters, no conflicts	NA	NC_000021.9:32664974:G:A	1.86e-06	0	0	0	0	0	0	2.54e-06	0	0	NA	NA	NA	NA	NA	NA	NA	NA	NA	NA	NA	NA	NA	NA	NA	NA
NM_203446.3(SYNJ1):c.2125C>T (p.Arg709Ter)	21:32665963:G:A	SYNJ1	Early-onset Parkinson disease 20|Developmental and epileptic encephalopathy, 53	NA	single nucleotide variant	nonsense	Pathogenic	R704*, R748*, R709*	VCV001954917	32665963	1954917		criteria provided, single submitter	NA	NC_000021.9:32665962:G:A	3.11e-06	0	0	0	0	0	0	4.24e-06	0	0	NA	NA	NA	NA	NA	NA	NA	NA	NA	NA	NA	NA	NA	NA	NA	NA
NM_203446.3(SYNJ1):c.1600C>T (p.Arg534Ter)	21:32673466:G:A	SYNJ1	Developmental and epileptic encephalopathy, 1	NA	single nucleotide variant	nonsense	Likely pathogenic	R573*, R534*, R529*	VCV000623235	32673466	623235	rs1569075471	criteria provided, single submitter	NA	NC_000021.9:32673465:G:A	6.2e-07	0	0	0	0	0	0	8.48e-07	0	0	NA	NA	NA	NA	NA	NA	NA	NA	NA	NA	NA	NA	NA	NA	NA	NA
NM_203446.3(SYNJ1):c.1480C>T (p.Arg494Ter)	21:32678675:G:A	SYNJ1	Developmental and epileptic encephalopathy, 53|Early-onset Parkinson disease 20	NA	single nucleotide variant	nonsense	Pathogenic	R494*, R497*, R533*	VCV002936446	32678675	2936446		criteria provided, single submitter	NA	NC_000021.9:32678674:G:A	6.21e-07	0	0	0	0	0	0	8.48e-07	0	0	NA	NA	NA	NA	NA	NA	NA	NA	NA	NA	NA	NA	NA	NA	NA	NA
NM_203446.3(SYNJ1):c.1201-2A>G	21:32681650:T:C	SYNJ1	Early-onset Parkinson disease 20|Developmental and epileptic encephalopathy, 53	NA	single nucleotide variant	splice acceptor variant	Likely pathogenic		VCV000570738	32681650	570738	rs1569086116	criteria provided, single submitter	NA	NC_000021.9:32681649:T:C	6.23e-07	0	0	0	0	0	0	8.5e-07	0	0	NA	NA	NA	NA	NA	NA	NA	NA	NA	NA	NA	NA	NA	NA	NA	NA
NM_203446.3(SYNJ1):c.789+1G>A	21:32694227:C:T	SYNJ1	Early-onset Parkinson disease 20|Developmental and epileptic encephalopathy, 53	NA	single nucleotide variant	splice donor variant	Likely pathogenic		VCV000962464	32694227	962464	rs2042124608	criteria provided, single submitter	NA	NC_000021.9:32694226:C:T	1.96e-06	0	0	0	0	0	0	2.61e-06	0	0	NA	NA	NA	NA	NA	NA	NA	NA	NA	NA	NA	NA	NA	NA	NA	NA
NM_203446.3(SYNJ1):c.748C>T (p.Arg250Ter)	21:32694269:G:A	SYNJ1	Early-onset Parkinson disease 20|Developmental and epileptic encephalopathy, 53	NA	single nucleotide variant	nonsense	Pathogenic	R289*, R250*	VCV001456091	32694269	1456091	rs1160469053	criteria provided, single submitter	NA	NC_000021.9:32694268:G:A	2.55e-06	0	0	0	0	0	0	2.59e-06	0	1.66e-05	NA	NA	NA	NA	NA	NA	NA	NA	NA	NA	NA	NA	NA	NA	NA	NA
NM_203446.3(SYNJ1):c.656G>A (p.Arg219Gln)	21:32695106:C:T	SYNJ1	Early-onset Parkinson disease 20|Early-onset Parkinson disease 20|Developmental and epileptic encephalopathy, 53|SYNJ1-related disorder	PARKINSON DISEASE 20; EARLY-ONSET	single nucleotide variant	missense variant	Pathogenic	R258Q, R219Q	VCV000088844	32695106	88844	rs398122403	criteria provided, multiple submitters, no conflicts	rs398122403	NC_000021.9:32695105:C:T	1.05e-05	0	0	0	2.23e-05	0	0.000165	1.1e-05	1.1e-05	1.6e-05	NA	NA	NA	1	NA	1	13	1	NA	NA	NA	44863	NA	6061	1179993	91081
NM_203446.3(SYNJ1):c.631C>T (p.Arg211Ter)	21:32695131:G:A	SYNJ1	not provided	NA	single nucleotide variant	nonsense	Pathogenic	R211*, R250*	VCV001323673	32695131	1323673	rs756965178	criteria provided, single submitter	NA	NC_000021.9:32695130:G:A	4.34e-06	2.67e-05	0	0	0	0	0	3.39e-06	0	1.6e-05	2	NA	NA	NA	NA	NA	4	NA	74872	NA	NA	NA	NA	NA	1180000	NA
NM_203446.3(SYNJ1):c.289C>T (p.Arg97Ter)	21:32700028:G:A	SYNJ1	not provided	NA	single nucleotide variant	nonsense	Pathogenic	R136*, R97*	VCV001206765	32700028	1206765	rs2042344677	criteria provided, single submitter	NA	NC_000021.9:32700027:G:A	2.48e-06	1.34e-05	0	0	0	0	0	2.54e-06	0	0	1	NA	NA	NA	NA	NA	3	NA	74863	NA	NA	NA	NA	NA	1180027	NA
NM_203446.3(SYNJ1):c.-12G>T	21:32726907:C:A	SYNJ1	Developmental and epileptic encephalopathy, 53|Early-onset Parkinson disease 20	NA	single nucleotide variant	5 prime UTR variant|nonsense	Pathogenic	E36*	VCV001457606	32726907	1457606	rs1040540690	criteria provided, single submitter	NA	NC_000021.9:32726906:C:A	4.34e-06	8.01e-05	0	0	0	0	0	0	0	1.6e-05	NA	NA	NA	NA	NA	NA	NA	NA	NA	NA	NA	NA	NA	NA	NA	NA
NM_012179.4(FBXO7):c.1A>C (p.Met1Leu)	22:32475003:A:C	FBXO7	Parkinsonian-pyramidal syndrome	NA	single nucleotide variant	missense variant|initiator_codon_variant	Pathogenic	M1L	VCV002887235	32475003	2887235		criteria provided, single submitter	NA	NC_000022.11:32475002:A:C	1.17e-05	0	0	0	0	0	0	8.74e-07	0.000204	0	NA	NA	NA	NA	NA	NA	1	17	NA	NA	NA	NA	NA	NA	1144347	83449
NM_012179.4(FBXO7):c.2T>A (p.Met1Lys)	22:32475004:T:A	FBXO7	Parkinsonian-pyramidal syndrome	NA	single nucleotide variant	missense variant|initiator_codon_variant	Pathogenic	M1K	VCV002960687	32475004	2960687		criteria provided, single submitter	NA	NC_000022.11:32475003:T:A	6.51e-07	0	0	0	0	0	0	8.74e-07	0	0	NA	NA	NA	NA	NA	NA	NA	NA	NA	NA	NA	NA	NA	NA	NA	NA
NM_012179.4(FBXO7):c.2T>G (p.Met1Arg)	22:32475004:T:G	FBXO7	Parkinsonian-pyramidal syndrome	NA	single nucleotide variant	missense variant|initiator_codon_variant	Pathogenic	M1R	VCV002916108	32475004	2916108		criteria provided, single submitter	NA	NC_000022.11:32475003:T:G	6.51e-06	0	0	0	0	0	0	7.86e-06	1.2e-05	0	NA	NA	NA	NA	NA	NA	9	1	NA	NA	NA	NA	NA	NA	1144337	83449
NM_012179.4(FBXO7):c.65C>T (p.Thr22Met)	22:32475067:C:T	FBXO7	Parkinsonian-pyramidal syndrome	PARKINSON DISEASE 15; AUTOSOMAL RECESSIVE	single nucleotide variant	missense variant	Pathogenic	T22M	VCV000004811	32475067	4811	rs121918305	criteria provided, single submitter	rs121918305	NC_000022.11:32475066:C:T	4.53e-06	0	0	0	0	0	0	5.24e-06	0	1.67e-05	NA	NA	NA	NA	NA	NA	NA	NA	NA	NA	NA	NA	NA	NA	NA	NA
NM_012179.4(FBXO7):c.133C>T (p.Arg45Ter)	22:32478991:C:T	FBXO7	Parkinsonian-pyramidal syndrome	NA	single nucleotide variant	nonsense|intron variant|5 prime UTR variant	Pathogenic	R45*	VCV002661902	32478991	2661902		criteria provided, single submitter	NA	NC_000022.11:32478990:C:T	1.05e-05	1.34e-05	0	0	0	0	0	1.36e-05	0	0	1	NA	NA	NA	NA	NA	16	NA	74903	NA	NA	NA	NA	NA	1179966	NA
NM_012179.4(FBXO7):c.418-2A>G	22:32483895:A:G	FBXO7	Parkinsonian-pyramidal syndrome	NA	single nucleotide variant	splice acceptor variant	Likely pathogenic		VCV002914242	32483895	2914242		criteria provided, single submitter	NA	NC_000022.11:32483894:A:G	3.1e-06	0	0	0	0	0	0	3.39e-06	0	1.6e-05	NA	NA	NA	NA	NA	NA	NA	NA	NA	NA	NA	NA	NA	NA	NA	NA
NM_012179.4(FBXO7):c.418-2A>T	22:32483895:A:T	FBXO7	Parkinsonian-pyramidal syndrome	NA	single nucleotide variant	splice acceptor variant	Likely pathogenic		VCV002959104	32483895	2959104		criteria provided, single submitter	NA	NC_000022.11:32483894:A:T	3.72e-06	0	0	0	0	0	0	5.09e-06	0	0	NA	NA	NA	NA	NA	NA	NA	NA	NA	NA	NA	NA	NA	NA	NA	NA
NM_012179.4(FBXO7):c.497C>G (p.Ser166Ter)	22:32483976:C:G	FBXO7	Parkinsonian-pyramidal syndrome	NA	single nucleotide variant	nonsense	Pathogenic	S52*, S87*, S166*	VCV002751184	32483976	2751184		criteria provided, single submitter	NA	NC_000022.11:32483975:C:G	6.19e-07	0	0	0	0	0	0	0	1.1e-05	0	NA	NA	NA	NA	NA	NA	NA	NA	NA	NA	NA	NA	NA	NA	NA	NA
NM_012179.4(FBXO7):c.709C>T (p.Gln237Ter)	22:32485131:C:T	FBXO7	Parkinsonian-pyramidal syndrome	NA	single nucleotide variant	nonsense	Pathogenic	Q123*, Q158*, Q237*	VCV002733394	32485131	2733394		criteria provided, single submitter	NA	NC_000022.11:32485130:C:T	8.67e-06	0	0	0	2.23e-05	0	0	1.1e-05	0	0	NA	NA	NA	1	NA	NA	13	NA	NA	NA	NA	44875	NA	NA	1180029	NA
NM_012179.4(FBXO7):c.961C>T (p.Arg321Ter)	22:32491175:C:T	FBXO7	Parkinsonian-pyramidal syndrome|not provided	NA	single nucleotide variant	nonsense	Pathogenic/Likely pathogenic	R207*, R242*, R321*	VCV001678355	32491175	1678355	rs369105683	criteria provided, multiple submitters, no conflicts	NA	NC_000022.11:32491174:C:T	3.32e-05	1.34e-05	3.34e-05	0	0	0	0	3.7e-05	4.41e-05	4.85e-05	1	2	NA	NA	NA	NA	43	4	74447	59956	NA	NA	NA	NA	1163483	90622
NM_012179.4(FBXO7):c.1033C>T (p.Arg345Ter)	22:32493170:C:T	FBXO7	Parkinsonian-pyramidal syndrome	NA	single nucleotide variant	nonsense	Pathogenic/Likely pathogenic	R231*, R266*, R345*	VCV002429049	32493170	2429049		criteria provided, multiple submitters, no conflicts	NA	NC_000022.11:32493169:C:T	1.49e-05	1.33e-05	0	0	4.46e-05	0	0	1.69e-05	1.1e-05	0	1	NA	NA	2	NA	NA	20	1	74911	NA	NA	44882	NA	NA	1179994	91081
NM_012179.4(FBXO7):c.1141C>T (p.Arg381Ter)	22:32493278:C:T	FBXO7	Parkinsonian-pyramidal syndrome	NA	single nucleotide variant	nonsense	Pathogenic	R267*, R302*, R381*	VCV002911981	32493278	2911981		criteria provided, single submitter	NA	NC_000022.11:32493277:C:T	4.96e-06	2.67e-05	3.33e-05	0	2.23e-05	0	0	8.48e-07	2.2e-05	0	2	2	NA	1	NA	NA	1	2	74990	60008	NA	44887	NA	NA	1179499	91074
NM_012179.4(FBXO7):c.1213G>T (p.Glu405Ter)	22:32498174:G:T	FBXO7	Parkinsonian-pyramidal syndrome	NA	single nucleotide variant	nonsense	Pathogenic	E291*, E326*, E405*	VCV001455741	32498174	1455741	rs1342038737	criteria provided, single submitter	NA	NC_000022.11:32498173:G:T	8.67e-06	0	0	0	0	0	0	3.39e-06	0.00011	0	NA	NA	NA	NA	NA	NA	4	10	NA	NA	NA	NA	NA	NA	1179990	91066
NM_012179.4(FBXO7):c.1492C>T (p.Arg498Ter)	22:32498453:C:T	FBXO7	not provided|Parkinsonian-pyramidal syndrome	NA	single nucleotide variant	nonsense	Pathogenic	R498*, R419*, R384*	VCV000004809	32498453	4809	rs121918304	criteria provided, multiple submitters, no conflicts	NA	NC_000022.11:32498452:C:T	9.91e-06	0	0	0	0	0	0	1.19e-05	2.2e-05	0	NA	NA	NA	NA	NA	NA	14	2	NA	NA	NA	NA	NA	NA	1180018	91074
NA	22:38112210:TCA:T	PLA2G6	NA	NEURODEGENERATION WITH BRAIN IRON ACCUMULATION 2A;;NEURODEGENERATION WITH BRAIN IRON ACCUMULATION 2B; INCLUDED	NA	NA	NA	NA	NA	NA	NA	NA	NA	rs587784353	NA	6.65e-05	1.34e-05	0	0	0	0	0	8.91e-05	0	1.6e-05	1	NA	NA	NA	NA	NA	105	NA	74837	NA	NA	NA	NA	NA	1178247	NA
NA	22:38112212:A:C	PLA2G6	NA	NEURODEGENERATION WITH BRAIN IRON ACCUMULATION 2A	NA	NA	NA	NA	NA	NA	NA	NA	NA	rs121908680	NA	0.000122	4.01e-05	0.000101	0	0	0	0.000166	0.000147	6.64e-05	0.000128	3	6	NA	NA	NA	1	173	6	74831	59464	NA	NA	NA	6027	1177811	90310
NM_003560.4(PLA2G6):c.2349G>A (p.Trp783Ter)	22:38112233:C:T	PLA2G6	not provided|Infantile neuroaxonal dystrophy|PLA2G6-associated neurodegeneration	NA	single nucleotide variant	nonsense	Pathogenic/Likely pathogenic	W551*, W557*, W605*, W729*, W783*	VCV001012697	38112233	1012697	rs775386225	criteria provided, multiple submitters, no conflicts	NA	NC_000022.11:38112232:C:T	6.2e-07	0	1.67e-05	0	0	0	0	0	0	0	NA	NA	NA	NA	NA	NA	NA	NA	NA	NA	NA	NA	NA	NA	NA	NA
NM_003560.4(PLA2G6):c.2287C>T (p.Gln763Ter)	22:38112295:G:A	PLA2G6	Neurodegeneration with brain iron accumulation|PLA2G6-associated neurodegeneration	NA	single nucleotide variant	nonsense	Likely pathogenic	Q531*, Q537*, Q585*, Q709*, Q763*	VCV001177288	38112295	1177288	rs373493102	criteria provided, multiple submitters, no conflicts	NA	NC_000022.11:38112294:G:A	3.1e-06	4e-05	0	0	2.23e-05	0	0	0	0	1.6e-05	3	NA	NA	1	NA	NA	NA	NA	74911	NA	NA	44885	NA	NA	NA	NA
NM_003560.4(PLA2G6):c.2276+1G>A	22:38112503:C:T	PLA2G6	Infantile neuroaxonal dystrophy|not provided	NA	single nucleotide variant	splice donor variant	Pathogenic		VCV000803689	38112503	803689	rs1397030516	criteria provided, multiple submitters, no conflicts	NA	NC_000022.11:38112502:C:T	0	0	0	0	0	0	0	0	0	0	NA	NA	NA	NA	NA	NA	NA	NA	NA	NA	NA	NA	NA	NA	NA	NA
NM_003560.4(PLA2G6):c.2251G>T (p.Glu751Ter)	22:38112529:C:A	PLA2G6	not provided|Infantile neuroaxonal dystrophy	NA	single nucleotide variant	nonsense	Pathogenic	E519*, E525*, E573*, E697*, E751*	VCV001012698	38112529	1012698	rs1296348337	criteria provided, multiple submitters, no conflicts	NA	NC_000022.11:38112528:C:A	6.43e-07	0	0	0	0	0	0	8.69e-07	0	0	NA	NA	NA	NA	NA	NA	NA	NA	NA	NA	NA	NA	NA	NA	NA	NA
NM_003560.4(PLA2G6):c.2239C>T (p.Arg747Trp)	22:38112541:G:A	PLA2G6	Autosomal recessive Parkinson disease 14|Infantile neuroaxonal dystrophy|Autosomal recessive Parkinson disease 14|Infantile neuroaxonal dystrophy|Neurodegeneration with brain iron accumulation 2B|PLA2G6-associated neurodegeneration|not provided	PARKINSON DISEASE 14	single nucleotide variant	missense variant	Pathogenic/Likely pathogenic	R747W, R521W, R515W, R569W, R693W	VCV000006204	38112541	6204	rs121908687	criteria provided, multiple submitters, no conflicts	rs121908687	NC_000022.11:38112540:G:A	1.61e-05	1.37e-05	0	3.48e-05	2.44e-05	1.74e-05	0	7.83e-06	0.000118	3.32e-05	1	NA	1	1	1	NA	9	10	73219	NA	28731	41063	57619	NA	1150065	84666
NM_003560.4(PLA2G6):c.2233C>T (p.Arg745Trp)	22:38112547:G:A	PLA2G6	Infantile neuroaxonal dystrophy|Autosomal recessive Parkinson disease 14|Neurodegeneration with brain iron accumulation 2B|Infantile neuroaxonal dystrophy|Iron accumulation in brain	NA	single nucleotide variant	missense variant	Pathogenic/Likely pathogenic	R745W, R691W, R519W, R567W, R513W	VCV000159762	38112547	159762	rs587784350	criteria provided, multiple submitters, no conflicts	NA	NC_000022.11:38112546:G:A	4.5e-06	0	0	0	7.31e-05	0	0	3.48e-06	0	0	NA	NA	NA	3	NA	NA	4	NA	NA	NA	NA	41055	NA	NA	1150074	NA
NM_003560.4(PLA2G6):c.2222G>A (p.Arg741Gln)	22:38112558:C:T	PLA2G6	not provided|Infantile neuroaxonal dystrophy|Neurodegeneration with brain iron accumulation 2B|Autosomal recessive Parkinson disease 14|Neurodegeneration with brain iron accumulation|Infantile neuroaxonal dystrophy|Neurodegeneration with brain iron accumulation 2B|Autosomal recessive Parkinson disease 14	PARKINSON DISEASE 14	single nucleotide variant	missense variant	Pathogenic/Likely pathogenic	R741Q, R515Q, R687Q, R509Q, R563Q	VCV000006203	38112558	6203	rs121908686	criteria provided, multiple submitters, no conflicts	rs121908686	NC_000022.11:38112557:C:T	3.8e-05	2.73e-05	0	0	0	0	0	1.57e-05	0.000438	3.32e-05	2	NA	NA	NA	NA	NA	18	37	73202	NA	NA	NA	NA	NA	1149412	84513
NM_003560.4(PLA2G6):c.2221C>T (p.Arg741Trp)	22:38112559:G:A	PLA2G6	PLA2G6-associated neurodegeneration|Neurodegeneration with brain iron accumulation|Infantile neuroaxonal dystrophy|Neurodegeneration with brain iron accumulation 2B|Autosomal recessive Parkinson disease 14|Neurodegeneration with brain iron accumulation 2B|Infantile neuroaxonal dystrophy|not provided	NA	single nucleotide variant	missense variant	Pathogenic/Likely pathogenic	R741W, R509W, R515W, R687W, R563W	VCV000265448	38112559	265448	rs530348521	criteria provided, multiple submitters, no conflicts	NA	NC_000022.11:38112558:G:A	4.25e-05	0	0.000116	0	2.44e-05	0	0	4.7e-05	5.92e-05	0	NA	6	NA	1	NA	NA	54	5	NA	51628	NA	41027	NA	NA	1149282	84519
NA	22:38113616:GACA:G	PLA2G6	NA	NEURODEGENERATION WITH BRAIN IRON ACCUMULATION 2A	NA	NA	NA	NA	NA	NA	NA	NA	NA	rs587784343	NA	2.48e-06	0	0	0	0	0	0.00033	1.69e-06	0	0	NA	NA	NA	NA	NA	2	2	NA	NA	NA	NA	NA	NA	6060	1180004	NA
NM_003560.4(PLA2G6):c.2035-2A>G	22:38113656:T:C	PLA2G6	Infantile neuroaxonal dystrophy	NA	single nucleotide variant	splice acceptor variant	Pathogenic/Likely pathogenic		VCV000692050	38113656	692050	rs1602057157	criteria provided, multiple submitters, no conflicts	NA	NC_000022.11:38113655:T:C	6.2e-07	0	1.67e-05	0	0	0	0	0	0	0	NA	NA	NA	NA	NA	NA	NA	NA	NA	NA	NA	NA	NA	NA	NA	NA
NM_003560.4(PLA2G6):c.1982C>T (p.Thr661Met)	22:38115579:G:A	PLA2G6	Infantile neuroaxonal dystrophy	NA	single nucleotide variant	missense variant	Pathogenic	T661M, T435M, T429M, T483M, T607M	VCV002724426	38115579	2724426		criteria provided, multiple submitters, no conflicts	NA	NC_000022.11:38115578:G:A	1.86e-06	0	0	0	2.23e-05	0	0	1.7e-06	0	0	NA	NA	NA	1	NA	NA	2	NA	NA	NA	NA	44875	NA	NA	1179922	NA
NM_003560.4(PLA2G6):c.1976A>G (p.Asn659Ser)	22:38115585:T:C	PLA2G6	Neurodegeneration with brain iron accumulation 2B	NA	single nucleotide variant	missense variant	Likely pathogenic	N659S, N427S, N433S, N481S, N605S	VCV000436319	38115585	436319	rs1555978219	criteria provided, single submitter	NA	NC_000022.11:38115584:T:C	6.2e-07	0	0	0	0	0	0	8.48e-07	0	0	NA	NA	NA	NA	NA	NA	NA	NA	NA	NA	NA	NA	NA	NA	NA	NA
NM_003560.4(PLA2G6):c.1974C>G (p.Asn658Lys)	22:38115587:G:C	PLA2G6	Infantile neuroaxonal dystrophy	NA	single nucleotide variant	missense variant	Pathogenic	N426K, N432K, N658K, N604K, N480K	VCV002170057	38115587	2170057		criteria provided, single submitter	NA	NC_000022.11:38115586:G:C	6.2e-07	0	0	0	0	0	0	8.48e-07	0	0	NA	NA	NA	NA	NA	NA	NA	NA	NA	NA	NA	NA	NA	NA	NA	NA
NM_003560.4(PLA2G6):c.1969G>A (p.Ala657Thr)	22:38115592:C:T	PLA2G6	Infantile neuroaxonal dystrophy	NA	single nucleotide variant	missense variant	Pathogenic	A425T, A431T, A479T, A603T, A657T	VCV001686076	38115592	1686076	rs1318351016	criteria provided, single submitter	NA	NC_000022.11:38115591:C:T	1.24e-06	1.33e-05	0	0	0	0	0	8.48e-07	0	0	1	NA	NA	NA	NA	NA	1	NA	75025	NA	NA	NA	NA	NA	1179835	NA
NM_003560.4(PLA2G6):c.1933C>T (p.Arg645Ter)	22:38115628:G:A	PLA2G6	Infantile neuroaxonal dystrophy|Neurodegeneration with brain iron accumulation 2B	NA	single nucleotide variant	nonsense	Pathogenic	R419*, R591*, R413*, R467*, R645*	VCV001028628	38115628	1028628	rs1484455290	criteria provided, multiple submitters, no conflicts	NA	NC_000022.11:38115627:G:A	6.22e-06	0	0	0	2.24e-05	3.18e-05	0	5.1e-06	1.11e-05	0	NA	NA	NA	1	2	NA	6	1	NA	NA	NA	44665	62890	NA	1177562	89891
NM_003560.4(PLA2G6):c.1921C>G (p.Pro641Ala)	22:38115640:G:C	PLA2G6	Abnormality of the nervous system	NA	single nucleotide variant	missense variant	Likely pathogenic	P409A, P415A, P463A, P587A, P641A	VCV001180822	38115640	1180822	rs2145682922	criteria provided, single submitter	NA	NC_000022.11:38115639:G:C	6.27e-07	0	0	0	0	0	0	8.53e-07	0	0	NA	NA	NA	NA	NA	NA	NA	NA	NA	NA	NA	NA	NA	NA	NA	NA
NM_003560.4(PLA2G6):c.1912G>A (p.Gly638Arg)	22:38115649:C:T	PLA2G6	not provided|PLA2G6-associated neurodegeneration	NA	single nucleotide variant	missense variant	Likely pathogenic	G406R, G412R, G460R, G584R, G638R	VCV001324926	38115649	1324926	rs1000303487	criteria provided, multiple submitters, no conflicts	NA	NC_000022.11:38115648:C:T	4.43e-06	1.35e-05	0	0	0	0	0.000204	4.29e-06	0	0	1	NA	NA	NA	NA	1	5	NA	74233	NA	NA	NA	NA	4897	1164773	NA
NM_003560.4(PLA2G6):c.1903C>T (p.Arg635Ter)	22:38115658:G:A	PLA2G6	Infantile neuroaxonal dystrophy|PLA2G6-associated neurodegeneration|not provided|Iron accumulation in brain	NA	single nucleotide variant	nonsense	Pathogenic	R635*, R403*, R581*, R409*, R457*	VCV000159749	38115658	159749	rs587784339	criteria provided, multiple submitters, no conflicts	NA	NC_000022.11:38115657:G:A	2.98e-05	2.72e-05	3.87e-05	0	2.41e-05	0	0	3.4e-05	0	3.34e-05	2	2	NA	1	NA	NA	39	NA	73416	51700	NA	41579	NA	NA	1147985	NA
NM_003560.4(PLA2G6):c.1894C>T (p.Arg632Trp)	22:38115667:G:A	PLA2G6	PLA2G6-associated neurodegeneration|Neurodegeneration with brain iron accumulation|not provided|Infantile neuroaxonal dystrophy	KARAK SYNDROME	single nucleotide variant	missense variant	Pathogenic/Likely pathogenic	R632W, R400W, R406W, R454W, R578W	VCV000006199	38115667	6199	rs121908683	criteria provided, multiple submitters, no conflicts	rs121908683	NC_000022.11:38115666:G:A	5e-06	4.02e-05	0	0	2.26e-05	0	0	2.55e-06	1.12e-05	0	3	NA	NA	1	NA	NA	3	1	74667	NA	NA	44303	NA	NA	1174487	89295
NM_003560.4(PLA2G6):c.1893G>A (p.Trp631Ter)	22:38115668:C:T	PLA2G6	Abnormality of the nervous system	NA	single nucleotide variant	nonsense	Pathogenic	W399*, W405*, W453*, W577*, W631*	VCV001180814	38115668	1180814	rs2145683127	criteria provided, single submitter	NA	NC_000022.11:38115667:C:T	3.12e-06	0	0	0	0	0	0	4.26e-06	0	0	NA	NA	NA	NA	NA	NA	NA	NA	NA	NA	NA	NA	NA	NA	NA	NA
NM_003560.4(PLA2G6):c.1882C>T (p.Gln628Ter)	22:38115679:G:A	PLA2G6	Infantile neuroaxonal dystrophy	NA	single nucleotide variant	nonsense	Pathogenic	Q402*, Q396*, Q574*, Q450*, Q628*	VCV002748479	38115679	2748479		criteria provided, single submitter	NA	NC_000022.11:38115678:G:A	6.25e-07	0	0	0	0	0	0	0	1.12e-05	0	NA	NA	NA	NA	NA	NA	NA	NA	NA	NA	NA	NA	NA	NA	NA	NA
NM_003560.4(PLA2G6):c.1799G>A (p.Arg600Gln)	22:38116155:C:T	PLA2G6	PLA2G6-related disorder|PLA2G6-associated neurodegeneration|Inborn genetic diseases|Neurodegeneration with brain iron accumulation|Infantile neuroaxonal dystrophy|Neurodegeneration with brain iron accumulation 2B|Autosomal recessive Parkinson disease 14|Neurodegeneration with brain iron accumulation 2B|not provided|Infantile neuroaxonal dystrophy|Infantile osteopetrosis with neuroaxonal dysplasia…	NA	single nucleotide variant	missense variant	Pathogenic/Likely pathogenic	R600Q, R374Q, R546Q, R368Q, R422Q	VCV000159748	38116155	159748	rs149712244	criteria provided, multiple submitters, no conflicts	NA	NC_000022.11:38116154:C:T	2.04e-05	0.0002	0	0	2.23e-05	0	0	3.39e-06	6.59e-05	0.000112	15	NA	NA	1	NA	NA	4	6	74915	NA	NA	44891	NA	NA	1179938	91078
NM_003560.4(PLA2G6):c.1798C>T (p.Arg600Trp)	22:38116156:G:A	PLA2G6	Neurodegeneration with brain iron accumulation|PLA2G6-associated neurodegeneration|Infantile neuroaxonal dystrophy|not provided	NA	single nucleotide variant	missense variant	Pathogenic/Likely pathogenic	R368W, R374W, R422W, R546W, R600W	VCV001197568	38116156	1197568	rs368008077	criteria provided, multiple submitters, no conflicts	NA	NC_000022.11:38116155:G:A	1.43e-05	0	1.67e-05	0	2.23e-05	0	0	1.7e-05	0	1.6e-05	NA	1	NA	1	NA	NA	20	NA	NA	60009	NA	44893	NA	NA	1179724	NA
NM_003560.4(PLA2G6):c.1778C>A (p.Pro593Gln)	22:38116176:G:T	PLA2G6	not provided	NA	single nucleotide variant	missense variant	Likely pathogenic	P361Q, P367Q, P415Q, P539Q, P593Q	VCV001335933	38116176	1335933	rs1451486649	criteria provided, single submitter	NA	NC_000022.11:38116175:G:T	6.2e-07	1.33e-05	0	0	0	0	0	0	0	0	NA	NA	NA	NA	NA	NA	NA	NA	NA	NA	NA	NA	NA	NA	NA	NA
NM_003560.4(PLA2G6):c.1771C>T (p.Arg591Trp)	22:38116183:G:A	PLA2G6	not provided|Infantile neuroaxonal dystrophy|PLA2G6-associated neurodegeneration	NA	single nucleotide variant	missense variant	Pathogenic/Likely pathogenic	R359W, R365W, R413W, R537W, R591W	VCV001298894	38116183	1298894	rs1043378899	criteria provided, multiple submitters, no conflicts	NA	NC_000022.11:38116182:G:A	5.58e-06	4e-05	1.67e-05	0	0	0	0	4.24e-06	0	0	3	1	NA	NA	NA	NA	5	NA	74917	59993	NA	NA	NA	NA	1179935	NA
NM_003560.4(PLA2G6):c.1743-2A>G	22:38116213:T:C	PLA2G6	Infantile neuroaxonal dystrophy|Neurodegeneration with brain iron accumulation	NA	single nucleotide variant	splice acceptor variant	Likely pathogenic		VCV002501145	38116213	2501145		criteria provided, multiple submitters, no conflicts	NA	NC_000022.11:38116212:T:C	6.2e-06	0	0	0	0	0	0	8.47e-06	0	0	NA	NA	NA	NA	NA	NA	NA	NA	NA	NA	NA	NA	NA	NA	NA	NA
NM_003560.4(PLA2G6):c.1703T>C (p.Phe568Ser)	22:38120798:A:G	PLA2G6	Infantile neuroaxonal dystrophy	NA	single nucleotide variant	missense variant	Likely pathogenic	F336S, F342S, F390S, F514S, F568S	VCV001027448	38120798	1027448	rs2145710946	criteria provided, single submitter	NA	NC_000022.11:38120797:A:G	6.2e-07	0	0	0	0	0	0	0	0	1.6e-05	NA	NA	NA	NA	NA	NA	NA	NA	NA	NA	NA	NA	NA	NA	NA	NA
NM_003560.4(PLA2G6):c.1670C>T (p.Ser557Leu)	22:38120831:G:A	PLA2G6	PLA2G6-associated neurodegeneration|Infantile neuroaxonal dystrophy	NA	single nucleotide variant	missense variant	Pathogenic/Likely pathogenic	S325L, S503L, S331L, S379L, S557L	VCV002196766	38120831	2196766		criteria provided, multiple submitters, no conflicts	NA	NC_000022.11:38120830:G:A	9.91e-06	0	1.67e-05	0	0	1.57e-05	0	9.32e-06	2.2e-05	1.6e-05	NA	1	NA	NA	1	NA	11	2	NA	60007	NA	NA	63753	NA	1179999	91080
NM_003560.4(PLA2G6):c.1666G>T (p.Glu556Ter)	22:38120835:C:A	PLA2G6	Infantile neuroaxonal dystrophy	NA	single nucleotide variant	nonsense	Pathogenic	E556*, E378*, E502*, E324*, E330*	VCV002862124	38120835	2862124		criteria provided, single submitter	NA	NC_000022.11:38120834:C:A	1.24e-06	0	0	0	2.23e-05	0	0	8.47e-07	0	0	NA	NA	NA	1	NA	NA	1	NA	NA	NA	NA	44891	NA	NA	1180019	NA
NM_003560.4(PLA2G6):c.1634A>G (p.Lys545Arg)	22:38120867:T:C	PLA2G6	Neurodegeneration with brain iron accumulation|Infantile neuroaxonal dystrophy|PLA2G6-associated neurodegeneration|Iron accumulation in brain	NA	single nucleotide variant	missense variant	Pathogenic/Likely pathogenic	K545R, K313R, K319R, K491R, K367R	VCV000159741	38120867	159741	rs121908681	criteria provided, multiple submitters, no conflicts	NA	NC_000022.11:38120866:T:C	6.2e-06	0	0	0	0.000223	0	0	0	0	0	NA	NA	NA	NA	NA	NA	NA	NA	NA	NA	NA	NA	NA	NA	NA	NA
NM_003560.4(PLA2G6):c.1634A>C (p.Lys545Thr)	22:38120867:T:G	PLA2G6	not provided|Autosomal recessive Parkinson disease 14	NA	single nucleotide variant	missense variant	Pathogenic/Likely pathogenic	K545T, K491T, K313T, K319T, K367T	VCV000006196	38120867	6196	rs121908681	criteria provided, multiple submitters, no conflicts	NA	NC_000022.11:38120866:T:G	1.24e-06	0	0	0	0	0	0	0	2.2e-05	0	NA	NA	NA	NA	NA	NA	NA	NA	NA	NA	NA	NA	NA	NA	NA	NA
NM_003560.4(PLA2G6):c.1630A>G (p.Met544Val)	22:38120871:T:C	PLA2G6	Infantile neuroaxonal dystrophy	NA	single nucleotide variant	missense variant	Likely pathogenic	M318V, M366V, M544V, M312V, M490V	VCV002130085	38120871	2130085		criteria provided, single submitter	NA	NC_000022.11:38120870:T:C	1.24e-06	0	0	0	0	0	0	1.69e-06	0	0	NA	NA	NA	NA	NA	NA	NA	NA	NA	NA	NA	NA	NA	NA	NA	NA
NM_003560.4(PLA2G6):c.1627C>T (p.Arg543Cys)	22:38120874:G:A	PLA2G6	Infantile neuroaxonal dystrophy|PLA2G6-associated neurodegeneration|not provided	NA	single nucleotide variant	missense variant	Pathogenic/Likely pathogenic	R311C, R317C, R543C, R365C, R489C	VCV000871834	38120874	871834	rs753874848	criteria provided, multiple submitters, no conflicts	NA	NC_000022.11:38120873:G:A	1.12e-05	0	1.67e-05	0	0	1.57e-05	0	1.1e-05	2.2e-05	1.6e-05	NA	1	NA	NA	1	NA	13	2	NA	60013	NA	NA	63637	NA	1180029	91090
NM_003560.4(PLA2G6):c.1613G>A (p.Arg538His)	22:38120888:C:T	PLA2G6	Neurodegeneration with brain iron accumulation 2B|PLA2G6-associated neurodegeneration|Infantile neuroaxonal dystrophy|Iron accumulation in brain|not provided	NA	single nucleotide variant	missense variant	Pathogenic/Likely pathogenic	R538H, R306H, R312H, R484H, R360H	VCV000159739	38120888	159739	rs535486098	criteria provided, multiple submitters, no conflicts	NA	NC_000022.11:38120887:C:T	9.3e-06	0	1.67e-05	0	2.23e-05	0	0	6.78e-06	3.29e-05	3.2e-05	NA	1	NA	1	NA	NA	8	3	NA	60027	NA	44879	NA	NA	1179994	91085
NM_003560.4(PLA2G6):c.1592-1G>C	22:38120910:C:G	PLA2G6	Infantile neuroaxonal dystrophy	NA	single nucleotide variant	splice acceptor variant	Likely pathogenic		VCV002968486	38120910	2968486		criteria provided, single submitter	NA	NC_000022.11:38120909:C:G	2.48e-06	0	0	0	0	0	0	3.39e-06	0	0	NA	NA	NA	NA	NA	NA	NA	NA	NA	NA	NA	NA	NA	NA	NA	NA
NM_003560.4(PLA2G6):c.1592-2A>C	22:38120911:T:G	PLA2G6	Infantile neuroaxonal dystrophy|Inborn genetic diseases|PLA2G6-associated neurodegeneration	NA	single nucleotide variant	splice acceptor variant	Pathogenic/Likely pathogenic		VCV000561085	38120911	561085	rs1465629909	criteria provided, multiple submitters, no conflicts	NA	NC_000022.11:38120910:T:G	8.68e-06	0	0	0	0	1.58e-05	0	1.1e-05	0	0	NA	NA	NA	NA	1	NA	13	NA	NA	NA	NA	NA	63243	NA	1179977	NA
NM_003560.4(PLA2G6):c.1501G>T (p.Glu501Ter)	22:38123185:C:A	PLA2G6	Infantile neuroaxonal dystrophy	NA	single nucleotide variant	nonsense	Pathogenic	E269*, E323*, E501*, E275*, E447*	VCV002766790	38123185	2766790		criteria provided, single submitter	NA	NC_000022.11:38123184:C:A	0	0	0	0	0	0	0	0	0	0	NA	NA	NA	NA	NA	NA	NA	NA	NA	NA	NA	NA	NA	NA	NA	NA
NM_003560.4(PLA2G6):c.1501G>A (p.Glu501Lys)	22:38123185:C:T	PLA2G6	not provided	NA	single nucleotide variant	missense variant	Pathogenic	E501K, E275K, E323K, E447K, E269K	VCV000379833	38123185	379833	rs587784332	criteria provided, single submitter	NA	NC_000022.11:38123184:C:T	1.93e-06	0	0	0	0	0	0	2.61e-06	0	0	NA	NA	NA	NA	NA	NA	NA	NA	NA	NA	NA	NA	NA	NA	NA	NA
NM_003560.4(PLA2G6):c.1469G>A (p.Gly490Asp)	22:38123217:C:T	PLA2G6	Abnormality of the nervous system	NA	single nucleotide variant	missense variant	Likely pathogenic	G258D, G264D, G312D, G436D, G490D	VCV001180749	38123217	1180749	rs2145722278	criteria provided, single submitter	NA	NC_000022.11:38123216:C:T	6.42e-07	0	0	0	0	0	0	8.7e-07	0	0	NA	NA	NA	NA	NA	NA	NA	NA	NA	NA	NA	NA	NA	NA	NA	NA
NM_003560.4(PLA2G6):c.1442T>A (p.Leu481Gln)	22:38123244:A:T	PLA2G6	PLA2G6-associated neurodegeneration|Neurodegeneration with brain iron accumulation 2B|Infantile neuroaxonal dystrophy|Iron accumulation in brain	NA	single nucleotide variant	missense variant	Pathogenic/Likely pathogenic	L481Q, L249Q, L427Q, L303Q, L255Q	VCV000159731	38123244	159731	rs587784330	criteria provided, multiple submitters, no conflicts	NA	NC_000022.11:38123243:A:T	1.28e-06	0	3.84e-05	0	0	0	0	0	0	0	NA	NA	NA	NA	NA	NA	NA	NA	NA	NA	NA	NA	NA	NA	NA	NA
NM_003560.4(PLA2G6):c.1435C>G (p.His479Asp)	22:38123251:G:C	PLA2G6	Infantile neuroaxonal dystrophy|not provided	NA	single nucleotide variant	missense variant	Pathogenic/Likely pathogenic	H479D, H247D, H253D, H301D, H425D	VCV000529507	38123251	529507	rs1235695530	criteria provided, multiple submitters, no conflicts	NA	NC_000022.11:38123250:G:C	1.92e-06	0	0	0	0	0	0	1.74e-06	0	1.66e-05	NA	NA	NA	NA	NA	NA	NA	NA	NA	NA	NA	NA	NA	NA	NA	NA
NM_003560.4(PLA2G6):c.1427+2T>C	22:38126369:A:G	PLA2G6	PLA2G6-associated neurodegeneration	NA	single nucleotide variant	splice donor variant	Pathogenic		VCV002412648	38126369	2412648		criteria provided, single submitter	NA	NC_000022.11:38126368:A:G	6.21e-07	1.33e-05	0	0	0	0	0	0	0	0	NA	NA	NA	NA	NA	NA	NA	NA	NA	NA	NA	NA	NA	NA	NA	NA
NM_003560.4(PLA2G6):c.1427+1G>A	22:38126370:C:T	PLA2G6	not provided|PLA2G6-associated neurodegeneration|Infantile neuroaxonal dystrophy|Neurodegeneration with brain iron accumulation 2B|Autosomal recessive Parkinson disease 14|Infantile neuroaxonal dystrophy	NA	single nucleotide variant	splice donor variant	Pathogenic/Likely pathogenic		VCV000437465	38126370	437465	rs750939090	criteria provided, multiple submitters, no conflicts	NA	NC_000022.11:38126369:C:T	9.93e-06	0	1.67e-05	0	0.000134	0	0	7.64e-06	0	0	NA	1	NA	6	NA	NA	9	NA	NA	60009	NA	44866	NA	NA	1177747	NA
NM_003560.4(PLA2G6):c.1349-2A>G	22:38126451:T:C	PLA2G6	not provided|Neurodegeneration with brain iron accumulation 2B|Infantile neuroaxonal dystrophy	NA	single nucleotide variant	splice acceptor variant	Pathogenic/Likely pathogenic		VCV000211909	38126451	211909	rs797045888	criteria provided, multiple submitters, no conflicts	NA	NC_000022.11:38126450:T:C	2.48e-06	0	0	0	0	0	0	2.54e-06	1.1e-05	0	NA	NA	NA	NA	NA	NA	3	1	NA	NA	NA	NA	NA	NA	1179331	91053
NM_003560.4(PLA2G6):c.1186+1G>T	22:38129453:C:A	PLA2G6	Infantile neuroaxonal dystrophy|not provided	NA	single nucleotide variant	splice donor variant	Pathogenic		VCV002581775	38129453	2581775		criteria provided, multiple submitters, no conflicts	NA	NC_000022.11:38129452:C:A	2.5e-06	5.36e-05	0	0	0	0	0	0	0	0	NA	NA	NA	NA	NA	NA	NA	NA	NA	NA	NA	NA	NA	NA	NA	NA
NM_003560.4(PLA2G6):c.1186+1G>A	22:38129453:C:T	PLA2G6	Infantile neuroaxonal dystrophy|not provided|PLA2G6-associated neurodegeneration	NA	single nucleotide variant	splice donor variant	Pathogenic/Likely pathogenic		VCV000635025	38129453	635025	rs761815070	criteria provided, multiple submitters, no conflicts	NA	NC_000022.11:38129452:C:T	3.75e-06	1.34e-05	0	0	0	0	0	4.29e-06	0	0	1	NA	NA	NA	NA	NA	5	NA	74697	NA	NA	NA	NA	NA	1165421	NA
NM_003560.4(PLA2G6):c.1117G>C (p.Gly373Arg)	22:38129523:C:G	PLA2G6	Infantile neuroaxonal dystrophy	NA	single nucleotide variant	missense variant	Pathogenic	G373R, G195R, G147R	VCV002863736	38129523	2863736		criteria provided, single submitter	NA	NC_000022.11:38129522:C:G	1.24e-06	1.33e-05	1.67e-05	0	0	0	0	0	0	0	1	1	NA	NA	NA	NA	NA	NA	74913	60009	NA	NA	NA	NA	NA	NA
NM_003560.4(PLA2G6):c.1117G>A (p.Gly373Arg)	22:38129523:C:T	PLA2G6	Inborn genetic diseases|Infantile neuroaxonal dystrophy|Iron accumulation in brain	NA	single nucleotide variant	missense variant	Pathogenic/Likely pathogenic	G373R, G195R, G147R	VCV000159728	38129523	159728	rs587784327	criteria provided, multiple submitters, no conflicts	NA	NC_000022.11:38129522:C:T	1.24e-06	0	0	0	0	0	0	0	0	3.2e-05	NA	NA	NA	NA	NA	NA	NA	NA	NA	NA	NA	NA	NA	NA	NA	NA
NM_003560.4(PLA2G6):c.1111G>A (p.Val371Met)	22:38129529:C:T	PLA2G6	Inborn genetic diseases|PLA2G6-associated neurodegeneration|Infantile neuroaxonal dystrophy	NA	single nucleotide variant	missense variant	Likely pathogenic	V145M, V193M, V371M	VCV000985636	38129529	985636	rs765156550	criteria provided, multiple submitters, no conflicts	NA	NC_000022.11:38129528:C:T	8.05e-06	0	0	0	2.23e-05	0	0	9.32e-06	0	1.6e-05	NA	NA	NA	1	NA	NA	11	NA	NA	NA	NA	44881	NA	NA	1179797	NA
NM_003560.4(PLA2G6):c.1078-1G>A	22:38129563:C:T	PLA2G6	Infantile neuroaxonal dystrophy	NA	single nucleotide variant	splice acceptor variant	Likely pathogenic		VCV002898635	38129563	2898635		criteria provided, single submitter	NA	NC_000022.11:38129562:C:T	2.48e-06	0	0	0	0	0	0	3.4e-06	0	0	NA	NA	NA	NA	NA	NA	NA	NA	NA	NA	NA	NA	NA	NA	NA	NA
NM_003560.4(PLA2G6):c.1077G>A (p.Ser359=)	22:38132831:C:T	PLA2G6	Neurodegeneration with brain iron accumulation 2B|Infantile neuroaxonal dystrophy|Autosomal recessive Parkinson disease 14|not provided|Infantile neuroaxonal dystrophy|PLA2G6-associated neurodegeneration	NA	single nucleotide variant	synonymous variant	Pathogenic/Likely pathogenic		VCV000279875	38132831	279875	rs368497893	criteria provided, multiple submitters, no conflicts	NA	NC_000022.11:38132830:C:T	8.41e-06	1.37e-05	0	0	4.88e-05	0	0	6.97e-06	1.19e-05	1.67e-05	1	NA	NA	2	NA	NA	8	1	73069	NA	NA	40996	NA	NA	1147228	84017
NM_003560.4(PLA2G6):c.1069G>A (p.Ala357Thr)	22:38132839:C:T	PLA2G6	Infantile neuroaxonal dystrophy|Neurodegeneration with brain iron accumulation 2B	NA	single nucleotide variant	missense variant	Pathogenic/Likely pathogenic	A131T, A179T, A357T	VCV001686078	38132839	1686078	rs2145770192	criteria provided, multiple submitters, no conflicts	NA	NC_000022.11:38132838:C:T	1.29e-06	0	0	0	0	0	0	1.74e-06	0	0	NA	NA	NA	NA	NA	NA	NA	NA	NA	NA	NA	NA	NA	NA	NA	NA
NM_003560.4(PLA2G6):c.1039G>A (p.Gly347Arg)	22:38132869:C:T	PLA2G6	Neurodegeneration with brain iron accumulation|Infantile neuroaxonal dystrophy	NA	single nucleotide variant	missense variant	Pathogenic	G347R, G169R, G121R	VCV000561083	38132869	561083	rs1569263730	criteria provided, multiple submitters, no conflicts	NA	NC_000022.11:38132868:C:T	2.58e-06	0	0	0	0	0	0	2.61e-06	1.19e-05	0	NA	NA	NA	NA	NA	NA	3	1	NA	NA	NA	NA	NA	NA	1149103	84249
NM_003560.4(PLA2G6):c.1022C>A (p.Ala341Asp)	22:38132886:G:T	PLA2G6	not provided	NA	single nucleotide variant	missense variant	Likely pathogenic	A115D, A163D, A341D	VCV001701438	38132886	1701438	rs1030529431	criteria provided, single submitter	NA	NC_000022.11:38132885:G:T	0	0	0	0	0	0	0	0	0	0	NA	NA	NA	NA	NA	NA	NA	NA	NA	NA	NA	NA	NA	NA	NA	NA
NM_003560.4(PLA2G6):c.991G>T (p.Asp331Tyr)	22:38132917:C:A	PLA2G6	Infantile neuroaxonal dystrophy|PLA2G6-associated neurodegeneration|not provided	NA	single nucleotide variant	missense variant	Pathogenic	D331Y, D105Y, D153Y	VCV000030371	38132917	30371	rs199935023	criteria provided, multiple submitters, no conflicts	NA	NC_000022.11:38132916:C:A	1.48e-05	0	0	0	0.000459	0	0	0	1.18e-05	4.97e-05	NA	NA	NA	19	NA	NA	NA	1	NA	NA	NA	41401	NA	NA	NA	84487
NM_003560.4(PLA2G6):c.962T>C (p.Leu321Pro)	22:38132946:A:G	PLA2G6	Infantile neuroaxonal dystrophy	NA	single nucleotide variant	missense variant	Likely pathogenic	L321P, L143P, L95P	VCV000634473	38132946	634473	rs1569264087	criteria provided, single submitter	NA	NC_000022.11:38132945:A:G	0	0	0	0	0	0	0	0	0	0	NA	NA	NA	NA	NA	NA	NA	NA	NA	NA	NA	NA	NA	NA	NA	NA
NA	22:38132979:A:T	PLA2G6	NA	NEURODEGENERATION WITH BRAIN IRON ACCUMULATION 2A	NA	NA	NA	NA	NA	NA	NA	NA	NA	rs121908682	NA	7.02e-06	0	0	0	0	0	0	0	0.000129	0	NA	NA	NA	NA	NA	NA	NA	NA	NA	NA	NA	NA	NA	NA	NA	NA
NM_003560.4(PLA2G6):c.821T>G (p.Met274Arg)	22:38135061:A:C	PLA2G6	Iron accumulation in brain	NA	single nucleotide variant	missense variant	Pathogenic	M274R, M48R, M96R	VCV000159780	38135061	159780	rs587784362	criteria provided, single submitter	NA	NC_000022.11:38135060:A:C	6.24e-07	0	0	0	0	0	0	8.53e-07	0	0	NA	NA	NA	NA	NA	NA	NA	NA	NA	NA	NA	NA	NA	NA	NA	NA
NM_003560.4(PLA2G6):c.790C>T (p.Gln264Ter)	22:38139989:G:A	PLA2G6	Neurodegeneration with brain iron accumulation 2B	NA	single nucleotide variant	nonsense|intron variant	Likely pathogenic	Q86*, Q264*	VCV002584819	38139989	2584819		criteria provided, single submitter	NA	NC_000022.11:38139988:G:A	0	0	0	0	0	0	0	0	0	0	NA	NA	NA	NA	NA	NA	NA	NA	NA	NA	NA	NA	NA	NA	NA	NA
NM_003560.4(PLA2G6):c.643C>T (p.Gln215Ter)	22:38140136:G:A	PLA2G6	not provided	NA	single nucleotide variant	nonsense|intron variant	Pathogenic	Q215*, Q37*	VCV000987078	38140136	987078	rs2088813126	criteria provided, single submitter	NA	NC_000022.11:38140135:G:A	6.2e-07	0	0	0	0	0	0	8.47e-07	0	0	NA	NA	NA	NA	NA	NA	NA	NA	NA	NA	NA	NA	NA	NA	NA	NA
NM_003560.4(PLA2G6):c.610-1G>T	22:38140170:C:A	PLA2G6	PLA2G6-associated neurodegeneration	NA	single nucleotide variant	intron variant|splice acceptor variant	Likely pathogenic		VCV000929943	38140170	929943	rs1223788672	criteria provided, single submitter	NA	NC_000022.11:38140169:C:A	1.24e-06	0	0	0	0	0	0	1.7e-06	0	0	NA	NA	NA	NA	NA	NA	NA	NA	NA	NA	NA	NA	NA	NA	NA	NA
NM_003560.4(PLA2G6):c.609+2T>C	22:38143103:A:G	PLA2G6	Neurodegeneration with brain iron accumulation 2B	NA	single nucleotide variant	splice donor variant	Likely pathogenic		VCV003234902	38143103	3234902		criteria provided, single submitter	NA	NC_000022.11:38143102:A:G	1.24e-06	0	0	0	0	0	0	1.7e-06	0	0	NA	NA	NA	NA	NA	NA	NA	NA	NA	NA	NA	NA	NA	NA	NA	NA
NM_003560.4(PLA2G6):c.298C>T (p.Gln100Ter)	22:38145565:G:A	PLA2G6	PLA2G6-associated neurodegeneration|not provided	NA	single nucleotide variant	nonsense|5 prime UTR variant	Likely pathogenic	Q100*	VCV000432695	38145565	432695	rs1416924105	criteria provided, multiple submitters, no conflicts	NA	NC_000022.11:38145564:G:A	1.24e-06	0	0	0	0	0	0	1.7e-06	0	0	NA	NA	NA	NA	NA	NA	NA	NA	NA	NA	NA	NA	NA	NA	NA	NA
NM_003560.4(PLA2G6):c.238G>A (p.Ala80Thr)	22:38145625:C:T	PLA2G6	PLA2G6-associated neurodegeneration|Autosomal recessive Parkinson disease 14|Neurodegeneration with brain iron accumulation 2B|Infantile neuroaxonal dystrophy|not provided|Infantile neuroaxonal dystrophy	NA	single nucleotide variant	missense variant|5 prime UTR variant	Pathogenic/Likely pathogenic	A80T	VCV000006202	38145625	6202	rs121908685	criteria provided, multiple submitters, no conflicts	NA	NC_000022.11:38145624:C:T	3.72e-06	0	1.67e-05	0	2.23e-05	0	0	3.39e-06	0	0	NA	1	NA	1	NA	NA	4	NA	NA	59869	NA	44841	NA	NA	1179592	NA
NA	22:38145647:G:A	PLA2G6	NA	PARKINSON DISEASE 14	NA	NA	NA	NA	NA	NA	NA	NA	NA	rs774631197	NA	2.3e-05	1.34e-05	5.04e-05	0	0	0	0	2.63e-05	0	3.21e-05	1	3	NA	NA	NA	NA	31	NA	74821	59551	NA	NA	NA	NA	1177989	NA
NM_003560.4(PLA2G6):c.209+2T>G	22:38169216:A:C	PLA2G6	Infantile neuroaxonal dystrophy	NA	single nucleotide variant	splice donor variant	Likely pathogenic		VCV001497317	38169216	1497317	rs760904035	criteria provided, single submitter	NA	NC_000022.11:38169215:A:C	6.21e-06	0	0	0	0	4.69e-05	0	1.7e-06	0	8.02e-05	NA	NA	NA	NA	3	NA	2	NA	NA	NA	NA	NA	63967	NA	1176202	NA
NM_003560.4(PLA2G6):c.208C>T (p.Arg70Ter)	22:38169219:G:A	PLA2G6	not provided|Infantile neuroaxonal dystrophy	NA	single nucleotide variant	nonsense|5 prime UTR variant	Pathogenic	R70*	VCV000265449	38169219	265449	rs886039552	criteria provided, multiple submitters, no conflicts	NA	NC_000022.11:38169218:G:A	5.58e-06	1.34e-05	3.33e-05	0	0	0	0	4.24e-06	0	1.6e-05	1	2	NA	NA	NA	NA	5	NA	74847	59972	NA	NA	NA	NA	1178159	NA
NM_003560.4(PLA2G6):c.127C>T (p.Gln43Ter)	22:38169300:G:A	PLA2G6	PLA2G6-associated neurodegeneration	NA	single nucleotide variant	nonsense|5 prime UTR variant	Pathogenic	Q43*	VCV002412654	38169300	2412654		criteria provided, single submitter	NA	NC_000022.11:38169299:G:A	6.2e-07	0	0	0	0	0	0	0	1.1e-05	0	NA	NA	NA	NA	NA	NA	NA	NA	NA	NA	NA	NA	NA	NA	NA	NA
NM_003560.4(PLA2G6):c.109C>T (p.Arg37Ter)	22:38169318:G:A	PLA2G6	Iron accumulation in brain|Neurodegeneration with brain iron accumulation 2B|Infantile neuroaxonal dystrophy|PLA2G6-associated neurodegeneration|not provided	NEURODEGENERATION WITH BRAIN IRON ACCUMULATION 2A	single nucleotide variant	nonsense|5 prime UTR variant	Pathogenic	R37*	VCV000030370	38169318	30370	rs200075782	criteria provided, multiple submitters, no conflicts	rs200075782	NC_000022.11:38169317:G:A	3.59e-05	0	1.67e-05	0	0	0	0	4.75e-05	0	1.6e-05	NA	1	NA	NA	NA	NA	56	NA	NA	59997	NA	NA	NA	NA	1179962	NA
NM_003560.4(PLA2G6):c.3G>T (p.Met1Ile)	22:38169424:C:A	PLA2G6	Infantile neuroaxonal dystrophy	NA	single nucleotide variant	missense variant|initiator_codon_variant|5 prime UTR variant	Pathogenic	M1I	VCV000429031	38169424	429031	rs764959600	criteria provided, single submitter	NA	NC_000022.11:38169423:C:A	0	0	0	0	0	0	0	0	0	0	NA	NA	NA	NA	NA	NA	NA	NA	NA	NA	NA	NA	NA	NA	NA	NA
NM_003560.4(PLA2G6):c.1A>G (p.Met1Val)	22:38169426:T:C	PLA2G6	PLA2G6-associated neurodegeneration|Infantile neuroaxonal dystrophy	NA	single nucleotide variant	missense variant|initiator_codon_variant|5 prime UTR variant	Pathogenic	M1V	VCV002412655	38169426	2412655		criteria provided, multiple submitters, no conflicts	NA	NC_000022.11:38169425:T:C	1.24e-06	0	0	0	0	0	0	1.7e-06	0	0	NA	NA	NA	NA	NA	NA	NA	NA	NA	NA	NA	NA	NA	NA	NA	NA
NA	3:184322089:C:T	EIF4G1	NA	PARKINSON DISEASE 18; AUTOSOMAL DOMINANT; SUSCEPTIBILITY TO	NA	NA	NA	NA	NA	NA	NA	NA	NA	rs111290936	NA	8.92e-05	6.67e-05	1.67e-05	0	0	0	0	0.000115	0	3.2e-05	5	1	NA	NA	NA	NA	136	NA	74915	59915	NA	NA	NA	NA	1179910	NA
NA	3:184327401:G:A	EIF4G1	NA	PARKINSON DISEASE 18; AUTOSOMAL DOMINANT; SUSCEPTIBILITY TO	NA	NA	NA	NA	NA	NA	NA	NA	NA	rs112176450	NA	0.000298	0.00028	3.33e-05	0	0	0	0	0.000376	0	0.000208	21	2	NA	NA	NA	NA	444	NA	74923	60006	NA	NA	NA	NA	1179556	NA
NM_004181.5(UCHL1):c.20A>C (p.Glu7Ala)	4:41256996:A:C	UCHL1	not provided	SPASTIC PARAPLEGIA 79B; AUTOSOMAL RECESSIVE	single nucleotide variant	missense variant	Pathogenic	E7A	VCV000088635	41256996	88635	rs397515634	criteria provided, single submitter	rs397515634	NC_000004.12:41256995:A:C	1.24e-06	0	0	0	0	0	0	1.69e-06	0	0	NA	NA	NA	NA	NA	NA	NA	NA	NA	NA	NA	NA	NA	NA	NA	NA
NM_004181.5(UCHL1):c.73C>T (p.Gln25Ter)	4:41257636:C:T	UCHL1	Spastic paraplegia 79A, autosomal dominant, with ataxia	NA	single nucleotide variant	nonsense	Pathogenic	Q25*	VCV002443800	41257636	2443800		no assertion criteria provided	NA	NC_000004.12:41257635:C:T	0	0	0	0	0	0	0	0	0	0	NA	NA	NA	NA	NA	NA	NA	NA	NA	NA	NA	NA	NA	NA	NA	NA
NM_004181.5(UCHL1):c.532C>T (p.Arg178Ter)	4:41264108:C:T	UCHL1	not provided	NA	single nucleotide variant	nonsense	Pathogenic	R178*	VCV001380167	41264108	1380167	rs2154087267	criteria provided, single submitter	NA	NC_000004.12:41264107:C:T	6.19e-07	0	0	0	0	0	0	8.47e-07	0	0	NA	NA	NA	NA	NA	NA	NA	NA	NA	NA	NA	NA	NA	NA	NA	NA
NA	4:41264109:G:A	UCHL1	NA	SPASTIC PARAPLEGIA 79B; AUTOSOMAL RECESSIVE	NA	NA	NA	NA	NA	NA	NA	NA	NA	rs768996179	NA	2.04e-05	0	0	0	2.23e-05	1.56e-05	0	1.86e-05	7.69e-05	3.2e-05	NA	NA	NA	1	1	NA	22	7	NA	NA	NA	44889	64035	NA	1180018	91079
NA	4:89828156:A:C	SNCA	NA	PARKINSON DISEASE 1; AUTOSOMAL DOMINANT	NA	NA	NA	NA	NA	NA	NA	NA	NA	rs201106962	NA	0.000182	4.01e-05	0	0	0	0	0	0.000233	1.1e-05	0.000224	3	NA	NA	NA	NA	NA	275	1	74869	NA	NA	NA	NA	NA	1179139	91051
NM_004562.3(PRKN):c.1358G>A (p.Trp453Ter)	6:161350139:C:T	PRKN	not provided	PARKINSON DISEASE 2; AUTOSOMAL RECESSIVE JUVENILE	single nucleotide variant	nonsense	Likely pathogenic	W453*, W304*, W425*	VCV000007042	161350139	7042	rs137853056	criteria provided, single submitter	rs137853056	NC_000006.12:161350138:C:T	6.2e-07	0	0	0	0	0	0	8.47e-07	0	0	NA	NA	NA	NA	NA	NA	NA	NA	NA	NA	NA	NA	NA	NA	NA	NA
NM_004562.3(PRKN):c.1334G>A (p.Trp445Ter)	6:161350163:C:T	PRKN	not provided	NA	single nucleotide variant	nonsense	Pathogenic	W296*, W417*, W445*	VCV001459191	161350163	1459191	rs961239925	criteria provided, single submitter	NA	NC_000006.12:161350162:C:T	2.48e-06	0	0	0	0	0	0	3.39e-06	0	0	NA	NA	NA	NA	NA	NA	NA	NA	NA	NA	NA	NA	NA	NA	NA	NA
NM_004562.3(PRKN):c.1321T>C (p.Cys441Arg)	6:161350176:A:G	PRKN	Autosomal recessive juvenile Parkinson disease 2|not provided	NA	single nucleotide variant	missense variant	Pathogenic/Likely pathogenic	C292R, C413R, C441R	VCV000963190	161350176	963190	rs778305273	criteria provided, multiple submitters, no conflicts	NA	NC_000006.12:161350175:A:G	3.72e-06	0	0	0	0.000134	0	0	0	0	0	NA	NA	NA	NA	NA	NA	NA	NA	NA	NA	NA	NA	NA	NA	NA	NA
NM_004562.3(PRKN):c.1289G>A (p.Gly430Asp)	6:161350208:C:T	PRKN	not provided|Autosomal recessive juvenile Parkinson disease 2|Young-onset Parkinson disease|Ovarian neoplasm|Lung cancer|Autosomal recessive juvenile Parkinson disease 2|PRKN-related disorder	NA	single nucleotide variant	missense variant	Pathogenic/Likely pathogenic	G430D, G281D, G402D	VCV000356016	161350208	356016	rs191486604	criteria provided, multiple submitters, no conflicts	NA	NC_000006.12:161350207:C:T	0.000224	5.34e-05	0	0	0	0	0	0.000278	0	0.000465	4	NA	NA	NA	NA	NA	328	NA	74872	NA	NA	NA	NA	NA	1178258	NA
NM_004562.3(PRKN):c.1286-3C>G	6:161350214:G:C	PRKN	not provided	NA	single nucleotide variant	intron variant	Pathogenic		VCV002136491	161350214	2136491		criteria provided, single submitter	NA	NC_000006.12:161350213:G:C	3.11e-06	0	1.67e-05	0	0	0	0	1.7e-06	1.1e-05	1.61e-05	NA	1	NA	NA	NA	NA	2	1	NA	59835	NA	NA	NA	NA	1175692	90729
NM_004562.3(PRKN):c.1244C>A (p.Thr415Asn)	6:161360129:G:T	PRKN	not provided	NA	single nucleotide variant	missense variant	Likely pathogenic	T415N, T266N, T387N	VCV000586380	161360129	586380	rs778125254	criteria provided, single submitter	NA	NC_000006.12:161360128:G:T	3.1e-06	0	1.67e-05	0	0	0	0	3.39e-06	0	0	NA	1	NA	NA	NA	NA	4	NA	NA	60023	NA	NA	NA	NA	1180006	NA
NM_004562.3(PRKN):c.872-1G>C	6:161569417:C:G	PRKN	not provided	NA	single nucleotide variant	splice acceptor variant	Pathogenic		VCV001068478	161569417	1068478	rs772074730	criteria provided, single submitter	NA	NC_000006.12:161569416:C:G	1.24e-06	0	3.33e-05	0	0	0	0	0	0	0	NA	NA	NA	NA	NA	NA	NA	NA	NA	NA	NA	NA	NA	NA	NA	NA
NM_004562.3(PRKN):c.850G>C (p.Gly284Arg)	6:161785793:C:G	PRKN	not provided	NA	single nucleotide variant	missense variant	Pathogenic	G284R, G135R, G256R	VCV000409266	161785793	409266	rs751037529	criteria provided, single submitter	NA	NC_000006.12:161785792:C:G	4.34e-06	0	0	0	2.23e-05	0	0	4.24e-06	1.1e-05	0	NA	NA	NA	1	NA	NA	5	1	NA	NA	NA	44871	NA	NA	1179973	91033
NM_004562.3(PRKN):c.823C>T (p.Arg275Trp)	6:161785820:G:A	PRKN	PRKN-related disorder|Ovarian neoplasm|Leprosy, susceptibility to, 2|Autosomal recessive juvenile Parkinson disease 2|Lung carcinoma|not provided|Autosomal recessive juvenile Parkinson disease 2|See cases|Young-onset Parkinson disease	PARKINSON DISEASE 2; AUTOSOMAL RECESSIVE JUVENILE	single nucleotide variant	missense variant	Pathogenic/Likely pathogenic	R275W, R126W, R247W	VCV000007050	161785820	7050	rs34424986	criteria provided, multiple submitters, no conflicts	rs34424986	NC_000006.12:161785819:G:A	0.00301	0.000626	0.00185	3.38e-05	2.23e-05	0.000984	0.000495	0.00373	0.000714	0.00261	47	111	1	1	63	3	4403	65	74987	59911	29601	44877	63959	6059	1175539	90973
NM_004562.3(PRKN):c.804T>A (p.Cys268Ter)	6:161785839:A:T	PRKN	not provided	NA	single nucleotide variant	nonsense	Pathogenic	C240*, C268*, C119*	VCV000805244	161785839	805244	rs377554392	criteria provided, multiple submitters, no conflicts	NA	NC_000006.12:161785838:A:T	8.05e-06	0	0	0	0	0	0	1.02e-05	0	1.6e-05	NA	NA	NA	NA	NA	NA	NA	NA	NA	NA	NA	NA	NA	NA	NA	NA
NM_004562.3(PRKN):c.758G>A (p.Cys253Tyr)	6:161785885:C:T	PRKN	Autosomal recessive juvenile Parkinson disease 2|not provided	NA	single nucleotide variant	missense variant	Pathogenic/Likely pathogenic	C253Y, C104Y, C225Y	VCV000645725	161785885	645725	rs747427602	criteria provided, multiple submitters, no conflicts	NA	NC_000006.12:161785884:C:T	6.81e-06	0	1.67e-05	0	0	0	0	8.47e-06	0	0	NA	1	NA	NA	NA	NA	10	NA	NA	60025	NA	NA	NA	NA	1179972	NA
NM_004562.3(PRKN):c.734+1G>A	6:161973301:C:T	PRKN	not provided	NA	single nucleotide variant	splice donor variant	Likely pathogenic		VCV000571536	161973301	571536	rs1562430103	criteria provided, single submitter	NA	NC_000006.12:161973300:C:T	6.26e-07	0	0	0	0	0	0	8.58e-07	0	0	NA	NA	NA	NA	NA	NA	NA	NA	NA	NA	NA	NA	NA	NA	NA	NA
NM_004562.3(PRKN):c.719C>G (p.Thr240Arg)	6:161973317:G:C	PRKN	Autosomal recessive juvenile Parkinson disease 2	NA	single nucleotide variant	missense variant	Pathogenic	T240R, T212R, T91R	VCV000007036	161973317	7036	rs137853054	no assertion criteria provided	NA	NC_000006.12:161973316:G:C	6.21e-07	0	0	0	0	0	0	8.5e-07	0	0	NA	NA	NA	NA	NA	NA	NA	NA	NA	NA	NA	NA	NA	NA	NA	NA
NM_004562.3(PRKN):c.635G>A (p.Cys212Tyr)	6:161973401:C:T	PRKN	not provided	PARKINSON DISEASE 2; AUTOSOMAL RECESSIVE JUVENILE	single nucleotide variant	missense variant	Pathogenic	C212Y, C184Y, C63Y	VCV000007046	161973401	7046	rs137853058	criteria provided, single submitter	rs137853058	NC_000006.12:161973400:C:T	4.35e-06	0	6.67e-05	0	0	0	0	2.55e-06	0	0	NA	4	NA	NA	NA	NA	3	NA	NA	60010	NA	NA	NA	NA	1176467	NA
NM_004562.3(PRKN):c.633A>T (p.Lys211Asn)	6:161973403:T:A	PRKN	Autosomal recessive juvenile Parkinson disease 2|not provided	PARKINSON DISEASE 2; AUTOSOMAL RECESSIVE JUVENILE	single nucleotide variant	missense variant	Pathogenic/Likely pathogenic	K211N, K62N, K183N	VCV000007051	161973403	7051	rs137853060	criteria provided, multiple submitters, no conflicts	rs137853060	NC_000006.12:161973402:T:A	1.55e-05	0	0	0	0	0	0	2.04e-05	0	1.6e-05	NA	NA	NA	NA	NA	NA	NA	NA	NA	NA	NA	NA	NA	NA	NA	NA
NM_004562.3(PRKN):c.167T>A (p.Val56Glu)	6:162443314:A:T	PRKN	not provided|Autosomal recessive juvenile Parkinson disease 2	PARKINSON DISEASE 2; AUTOSOMAL RECESSIVE JUVENILE	single nucleotide variant	missense variant	Pathogenic	V56E	VCV000007047	162443314	7047	rs137853059	criteria provided, multiple submitters, no conflicts	rs137853059	NC_000006.12:162443313:A:T	2.05e-05	0	0	0.000236	0	0	0	1.95e-05	0	4.81e-05	NA	NA	7	NA	NA	NA	23	NA	NA	NA	29599	NA	NA	NA	1179995	NA
NM_004562.3(PRKN):c.125G>C (p.Arg42Pro)	6:162443356:C:G	PRKN	not provided	NA	single nucleotide variant	missense variant	Pathogenic	R42P	VCV000644125	162443356	644125	rs368134308	criteria provided, single submitter	NA	NC_000006.12:162443355:C:G	4.15e-05	0	3.33e-05	0	0	0	0.000554	5e-05	0	4.81e-05	NA	2	NA	NA	NA	3	59	NA	NA	60004	NA	NA	NA	5413	1179975	NA
NM_004562.3(PRKN):c.98G>A (p.Arg33Gln)	6:162443383:C:T	PRKN	not provided|PRKN-related disorder|Autosomal recessive juvenile Parkinson disease 2|Ovarian neoplasm|Lung cancer	NA	single nucleotide variant	missense variant	Pathogenic/Likely pathogenic	R33Q	VCV000578186	162443383	578186	rs147757966	criteria provided, multiple submitters, no conflicts	NA	NC_000006.12:162443382:C:T	0.000154	0	1.67e-05	0	0	3.12e-05	0	0.000201	1.1e-05	0.000112	NA	1	NA	NA	2	NA	237	1	NA	60001	NA	NA	64026	NA	1179801	91073
NM_004562.3(PRKN):c.97C>T (p.Arg33Ter)	6:162443384:G:A	PRKN	not provided	NA	single nucleotide variant	nonsense	Pathogenic	R33*	VCV000853293	162443384	853293	rs770591350	criteria provided, single submitter	NA	NC_000006.12:162443383:G:A	6.2e-06	1.34e-05	1.67e-05	3.38e-05	0	0	0	5.93e-06	0	0	1	1	1	NA	NA	NA	7	NA	74893	59991	29605	NA	NA	NA	1180015	NA
NM_004562.3(PRKN):c.73C>T (p.Gln25Ter)	6:162443408:G:A	PRKN	not provided|Lung cancer|Autosomal recessive juvenile Parkinson disease 2|Ovarian neoplasm	NA	single nucleotide variant	nonsense	Pathogenic/Likely pathogenic	Q25*	VCV001335654	162443408	1335654	rs1440010564	criteria provided, multiple submitters, no conflicts	NA	NC_000006.12:162443407:G:A	6.2e-07	0	0	0	0	0	0	0	1.1e-05	0	NA	NA	NA	NA	NA	NA	NA	NA	NA	NA	NA	NA	NA	NA	NA	NA
NM_004562.3(PRKN):c.7+1G>T	6:162727661:C:A	PRKN	Autosomal recessive juvenile Parkinson disease 2	PARKINSON DISEASE 2; AUTOSOMAL RECESSIVE JUVENILE	single nucleotide variant	splice donor variant|intron variant	Pathogenic		VCV000007053	162727661	7053	rs397518439	no assertion criteria provided	rs397518439	NC_000006.12:162727660:C:A	0	0	0	0	0	0	0	0	0	0	NA	NA	NA	NA	NA	NA	NA	NA	NA	NA	NA	NA	NA	NA	NA	NA
NM_004562.3(PRKN):c.2T>C (p.Met1Thr)	6:162727667:A:G	PRKN	not provided|Autosomal recessive juvenile Parkinson disease 2	NA	single nucleotide variant	missense variant|initiator_codon_variant|intron variant	Pathogenic/Likely pathogenic	M1T	VCV000805243	162727667	805243	rs771586218	criteria provided, multiple submitters, no conflicts	NA	NC_000006.12:162727666:A:G	3.03e-05	0	0	0	9.35e-05	0	0	3.43e-06	0.00046	0	NA	NA	NA	4	NA	NA	4	40	NA	NA	NA	42760	NA	NA	1165914	86862
NM_004562.3(PRKN):c.1A>G (p.Met1Val)	6:162727668:T:C	PRKN	Young-onset Parkinson disease|not provided	NA	single nucleotide variant	missense variant|initiator_codon_variant|intron variant	Pathogenic/Likely pathogenic	M1V	VCV000493448	162727668	493448	rs772786691	criteria provided, multiple submitters, no conflicts	NA	NC_000006.12:162727667:T:C	7.58e-06	1.35e-05	7.14e-05	0	0	0	0	5.15e-06	0	1.63e-05	1	4	NA	NA	NA	NA	6	NA	74107	55990	NA	NA	NA	NA	1165718	NA
NM_016139.4(CHCHD2):c.300+5G>A	7:56104221:C:T	CHCHD2	Parkinson disease 22, autosomal dominant	PARKINSON DISEASE 22; AUTOSOMAL DOMINANT	single nucleotide variant	intron variant	Pathogenic		VCV000218884	56104221	218884	rs750014782	no assertion criteria provided	rs750014782	NC_000007.14:56104220:C:T	7.45e-06	0	0	0	0.000246	0	0	0	0	1.6e-05	NA	NA	NA	NA	NA	NA	NA	NA	NA	NA	NA	NA	NA	NA	NA	NA
NM_178000.3(PTPA):c.788T>G (p.Met263Arg)	9:129142446:T:G	PTPA	Parkinson disease 25, autosomal recessive early-onset, with impaired intellectual development	NA	single nucleotide variant	missense variant	Pathogenic	M298R, M221R, M228R, M234R, M263R	VCV002576988	129142446	2576988	NA	no assertion criteria provided	NA	NC_000009.12:129142445:T:G	2.54e-06	0	0	0	0	0	0	1.73e-06	0	3.3e-05	NA	NA	NA	NA	NA	NA	NA	NA	NA	NA	NA	NA	NA	NA	NA	NA

## Sheet: ST3
Supplementary Table S3: Pairwise comparison of allele frequency across ancestral populations. Listed are the 81 variants with significant differences in between at least two ancestral populations.
Name	SNP	PD_gene	HIGHEST_FREQ	pass_FDR	FDR_P_AFR_EAS	FDR_P_AMR_MID	FDR_P_AMR_SAS	FDR_P_AMR_NFE	FDR_P_MID_SAS	FDR_P_MID_NFE	FDR_P_SAS_NFE	FDR_P_AFR_AMR	FDR_P_AFR_SAS	FDR_P_AFR_NFE	FDR_P_EAS_SAS	FDR_P_EAS_NFE	FDR_P_AFR_MID	FDR_P_AMR_ASJ	FDR_P_ASJ_NFE	FDR_P_FIN_SAS	FDR_P_FIN_NFE	FDR_P_AMR_EAS	FDR_P_AFR_ASJ	FDR_P_ASJ_EAS	FDR_P_ASJ_SAS	FDR_P_EAS_MID	FDR_P_AFR_FIN	FDR_P_AMR_FIN	FDR_P_ASJ_FIN	FDR_P_ASJ_MID	FDR_P_FIN_MID	FDR_P_EAS_FIN
NM_000157.4(GBA1):c.1606C>T (p.Gln536Ter)	1:155235000:G:A	GBA1	AF_joint_afr	FDR_P_AFR_AMR	NA	NA	NA	NA	NA	NA	NA	0.0290336	NA	NA	NA	NA	NA	NA	NA	NA	NA	NA	NA	NA	NA	NA	NA	NA	NA	NA	NA	NA
NM_000157.4(GBA1):c.1604G>A (p.Arg535His)	1:155235002:C:T	GBA1	AF_joint_asj	FDR_P_AMR_NFE, FDR_P_AMR_ASJ, FDR_P_ASJ_NFE, FDR_P_AFR_ASJ, FDR_P_ASJ_EAS, FDR_P_ASJ_SAS	1	NA	0.584919	0.0216644	NA	NA	0.476324	0.695609	1	0.711773	0.878235	1	NA	1.56015e-16	2.05653e-52	NA	NA	0.343129	5.56333e-20	2.69451e-19	5.70673e-24	NA	NA	NA	NA	NA	NA	NA
NM_000157.4(GBA1):c.1504C>T (p.Arg502Cys)	1:155235196:G:A	GBA1	AF_joint_nfe	FDR_P_AMR_NFE, FDR_P_SAS_NFE, FDR_P_AFR_NFE	NA	NA	0.584919	9.62341e-06	NA	NA	0.000102156	0.446599	1	0.000918944	NA	NA	NA	NA	NA	NA	NA	NA	NA	NA	NA	NA	NA	NA	NA	NA	NA	NA
NM_000157.4(GBA1):c.1448T>C (p.Leu483Pro)	1:155235252:A:G	GBA1	AF_joint_mid	FDR_P_AFR_AMR, FDR_P_AFR_NFE	0.86679	0.417787	0.872567	0.880784	0.360036	0.132174	0.236888	0.0397959	0.132726	6.54015e-06	0.878235	0.0523265	0.874441	0.905682	0.617778	1	0.243156	0.44809	0.0772503	0.543168	1	0.704966	0.176783	1	1	0.20243	0.326879	1
NM_000157.3(GBA1):c.1444G>A (p.Asp482Asn)	1:155235256:C:T	GBA1	AF_joint_afr	FDR_P_AMR_SAS, FDR_P_AMR_NFE, FDR_P_MID_SAS, FDR_P_MID_NFE, FDR_P_SAS_NFE, FDR_P_AFR_AMR, FDR_P_AFR_SAS, FDR_P_AFR_NFE, FDR_P_AFR_MID	NA	0.448535	0.000306759	2.04082e-22	0.0306214	5.26305e-06	9.40054e-06	3.12804e-127	1.08937e-199	0	NA	NA	1.4038e-16	NA	NA	NA	NA	NA	NA	NA	NA	NA	NA	NA	NA	NA	NA	NA
NM_000157.4(GBA1):c.1342G>C (p.Asp448His)	1:155235727:C:G	GBA1	AF_joint_amr	FDR_P_AMR_SAS, FDR_P_AMR_NFE, FDR_P_AFR_SAS, FDR_P_AFR_NFE, FDR_P_AFR_FIN, FDR_P_AMR_FIN, FDR_P_EAS_FIN	0.86679	1	0.00458919	0.00100246	0.363771	0.470356	0.532567	1	0.034822	0.00347221	0.558676	0.43525	1	NA	NA	0.50337	0.0910178	0.343129	NA	NA	NA	1	0.000654534	0.000249406	NA	NA	0.326879	0.041377
NM_000157.4(GBA1):c.1292A>G (p.Asn431Ser)	1:155235777:T:C	GBA1	AF_joint_eas	FDR_P_EAS_NFE	NA	NA	NA	NA	NA	NA	NA	NA	NA	NA	NA	0.00623168	NA	NA	NA	NA	NA	NA	NA	NA	NA	NA	NA	NA	NA	NA	NA	NA
NM_000157.4(GBA1):c.1255G>A (p.Asp419Asn)	1:155235814:C:T	GBA1	AF_joint_eas	FDR_P_EAS_NFE	NA	NA	NA	NA	NA	NA	NA	NA	NA	NA	NA	0.0349135	NA	NA	NA	NA	NA	NA	NA	NA	NA	NA	NA	NA	NA	NA	NA	NA
NM_000157.4(GBA1):c.1226A>G (p.Asn409Ser)	1:155235843:T:C	GBA1	AF_joint_asj	FDR_P_AMR_SAS, FDR_P_AMR_NFE, FDR_P_MID_SAS, FDR_P_SAS_NFE, FDR_P_AFR_AMR, FDR_P_AFR_NFE, FDR_P_AMR_ASJ, FDR_P_ASJ_NFE, FDR_P_FIN_SAS, FDR_P_FIN_NFE, FDR_P_AFR_ASJ, FDR_P_ASJ_SAS, FDR_P_AFR_FIN, FDR_P_ASJ_FIN, FDR_P_ASJ_MID	NA	1	1.198e-16	9.62341e-06	0.000912881	0.145966	3.23121e-56	1.56998e-07	0.0551585	1.73916e-33	NA	NA	0.08659	0	0	2.09369e-16	1.26802e-06	NA	0	NA	0	NA	1.57737e-07	1	0	3.62068e-60	1	NA
NM_000157.4(GBA1):c.928A>G (p.Ser310Gly)	1:155237412:T:C	GBA1	AF_joint_mid	FDR_P_SAS_NFE, FDR_P_AFR_NFE, FDR_P_EAS_NFE	1	0.417787	0.584919	0.538296	0.363771	0.132174	0.00352406	0.446599	1	0.00132565	0.886427	0.00623168	0.701288	NA	NA	0.50337	0.626256	0.343129	NA	NA	NA	0.704966	0.266061	1	NA	NA	0.326879	0.349457
NM_000157.4(GBA1):c.896T>C (p.Ile299Thr)	1:155237444:A:G	GBA1	AF_joint_amr	FDR_P_AMR_NFE	NA	NA	NA	0.00974745	NA	NA	NA	NA	NA	NA	NA	NA	NA	NA	NA	NA	NA	NA	NA	NA	NA	NA	NA	NA	NA	NA	NA	NA
NM_000157.4(GBA1):c.754T>A (p.Phe252Ile)	1:155238141:A:T	GBA1	AF_joint_eas	FDR_P_AFR_EAS, FDR_P_AMR_NFE, FDR_P_SAS_NFE, FDR_P_EAS_NFE	0.00177276	NA	0.872567	0.0477745	NA	NA	9.82867e-05	0.695609	0.188609	0.603252	0.164969	2.77139e-10	NA	NA	NA	NA	NA	0.0712914	NA	NA	NA	NA	NA	NA	NA	NA	NA	NA
NM_000157.3(GBA1):c.751T>C (p.Tyr251His)	1:155238144:A:G	GBA1	AF_joint_asj	FDR_P_ASJ_NFE	NA	NA	NA	NA	NA	NA	NA	NA	NA	NA	NA	NA	NA	NA	0.0483512	NA	NA	NA	NA	NA	NA	NA	NA	NA	NA	NA	NA	NA
NM_000157.4(GBA1):c.709A>G (p.Lys237Glu)	1:155238186:T:C	GBA1	AF_joint_amr	FDR_P_AMR_NFE	NA	NA	NA	4.91416e-07	NA	NA	NA	NA	NA	NA	NA	NA	NA	NA	NA	NA	NA	NA	NA	NA	NA	NA	NA	NA	NA	NA	NA	NA
NM_000157.4(GBA1):c.703T>C (p.Ser235Pro)	1:155238192:A:G	GBA1	AF_joint_amr	FDR_P_AMR_NFE	NA	NA	NA	0.0232541	NA	NA	NA	NA	NA	NA	NA	0.111911	NA	NA	NA	NA	0.243156	1	NA	NA	NA	NA	NA	1	NA	NA	NA	1
NM_000157.4(GBA1):c.681T>G (p.Asn227Lys)	1:155238214:A:C	GBA1	AF_joint_amr	FDR_P_AMR_NFE	NA	NA	NA	0.0315228	NA	NA	NA	0.695609	NA	0.583275	NA	NA	NA	NA	NA	NA	0.517095	NA	NA	NA	NA	NA	1	1	NA	NA	NA	NA
NM_000157.4(GBA1):c.680A>G (p.Asn227Ser)	1:155238215:T:C	GBA1	AF_joint_afr	FDR_P_SAS_NFE, FDR_P_AFR_NFE, FDR_P_EAS_NFE	0.880609	NA	0.571784	0.455152	NA	NA	0.000102156	0.293701	1	4.50591e-05	0.878235	0.0416531	NA	1	1	0.132737	0.908767	0.514403	0.0664152	0.341034	0.113395	NA	0.0528193	1	1	NA	NA	0.349457
NM_000157.3(GBA1):c.586A>C (p.Lys196Gln)	1:155238519:T:G	GBA1	AF_joint_nfe	FDR_P_AFR_EAS, FDR_P_AMR_MID, FDR_P_AMR_SAS, FDR_P_AMR_NFE, FDR_P_MID_NFE, FDR_P_SAS_NFE, FDR_P_AFR_AMR, FDR_P_AFR_NFE, FDR_P_EAS_SAS, FDR_P_EAS_NFE, FDR_P_AMR_ASJ, FDR_P_ASJ_NFE, FDR_P_FIN_SAS, FDR_P_FIN_NFE, FDR_P_AMR_EAS, FDR_P_ASJ_EAS, FDR_P_AFR_FIN, FDR_P_ASJ_FIN, FDR_P_FIN_MID, FDR_P_EAS_FIN	0.000161021	2.82952e-05	1.33029e-13	1.36194e-66	0.635761	0.00449597	2.94239e-38	3.46889e-17	0.136551	7.49928e-24	0.00710852	9.57142e-32	1	1.83296e-11	7.68009e-12	1.59649e-12	2.95169e-68	1.52319e-05	0.663184	0.008762	0.559117	0.0580535	4.08514e-16	0.68848	2.18449e-10	0.817493	6.44562e-05	0.000125622
NM_000157.4(GBA1):c.475C>T (p.Arg159Trp)	1:155238630:G:A	GBA1	AF_joint_eas	FDR_P_AFR_EAS, FDR_P_EAS_SAS, FDR_P_EAS_NFE, FDR_P_EAS_FIN	0.0371546	NA	0.872567	0.455152	NA	NA	0.76601	1	1	0.322802	0.00595982	9.34419e-07	NA	NA	NA	1	1	0.0712914	NA	NA	NA	NA	0.786845	1	NA	NA	NA	0.00776513
NM_000157.4(GBA1):c.259C>T (p.Arg87Trp)	1:155239934:G:A	GBA1	AF_joint_mid	FDR_P_AFR_NFE	NA	0.417787	0.872567	0.224175	0.360036	0.132174	0.442635	1	1	0.0235905	NA	NA	0.701288	NA	NA	NA	NA	NA	NA	NA	NA	NA	NA	NA	NA	NA	NA	NA
NM_000157.4(GBA1):c.115+1G>A	1:155240629:C:T	GBA1	AF_joint_asj	FDR_P_AMR_ASJ, FDR_P_ASJ_NFE, FDR_P_AFR_ASJ, FDR_P_ASJ_EAS, FDR_P_ASJ_SAS, FDR_P_ASJ_FIN	0.880609	NA	0.584919	0.143123	NA	NA	0.76601	1	0.439184	0.0570476	1	0.642647	NA	0.00150148	0.0102201	0.774211	0.360722	0.773108	0.000461162	0.0361259	0.0152395	NA	0.786845	1	0.0048027	NA	NA	1
NM_000157.3(GBA1):c.84dup	1:155240660:G:GC	GBA1	AF_joint_asj	FDR_P_AMR_NFE, FDR_P_AMR_ASJ, FDR_P_ASJ_NFE, FDR_P_AFR_ASJ	NA	NA	NA	0.0001576	NA	NA	NA	0.0950135	NA	0.388797	NA	NA	NA	7.32574e-12	9.22676e-48	NA	NA	NA	1.19103e-17	NA	NA	NA	NA	NA	NA	NA	NA	NA
NM_022089.4(GBA1):c.3057del	1:16987071:AG:A	ATP13A2	AF_joint_asj	FDR_P_AMR_NFE, FDR_P_AMR_ASJ, FDR_P_ASJ_NFE	NA	NA	NA	4.57403e-09	NA	NA	NA	NA	NA	NA	NA	NA	NA	6.8089e-25	1.1572e-107	NA	NA	NA	NA	NA	NA	NA	NA	NA	NA	NA	NA	NA
NM_022089.4(ATP13A2):c.2629G>A (p.Gly877Arg)	1:16988455:C:T	ATP13A2	AF_joint_afr	FDR_P_AFR_NFE	NA	NA	NA	NA	NA	NA	0.180778	NA	0.480785	0.00126365	NA	NA	NA	NA	NA	NA	NA	NA	NA	NA	NA	NA	NA	NA	NA	NA	NA	NA
NM_022089.4(ATP13A2):c.2529+1G>A	1:16989886:C:T	ATP13A2	AF_joint_amr	FDR_P_AMR_NFE	NA	NA	NA	0.00949248	NA	NA	NA	0.649551	NA	0.265609	NA	NA	NA	NA	NA	NA	NA	NA	NA	NA	NA	NA	NA	NA	NA	NA	NA	NA
NM_022089.4(ATP13A2):c.1657C>T (p.Arg553Ter)	1:16993721:G:A	ATP13A2	AF_joint_fin	FDR_P_FIN_NFE	NA	NA	NA	NA	NA	NA	0.75499	NA	NA	NA	NA	NA	NA	NA	NA	0.572613	0.0226024	NA	NA	NA	NA	NA	NA	NA	NA	NA	NA	NA
NM_032409.3(PINK1):c.736C>T (p.Arg246Ter)	1:20639952:C:T	PINK1	AF_joint_mid	FDR_P_MID_NFE, FDR_P_SAS_NFE, FDR_P_EAS_NFE	NA	NA	NA	NA	0.277065	0.0229579	0.00103979	NA	NA	NA	0.22647	3.04282e-06	NA	NA	NA	NA	NA	NA	NA	NA	NA	0.533498	NA	NA	NA	NA	NA	NA
NM_032409.3(PINK1):c.836G>A (p.Arg279His)	1:20644549:G:A	PINK1	AF_joint_remaining	FDR_P_SAS_NFE, FDR_P_AFR_NFE	0.633557	NA	NA	NA	0.277065	0.544729	0.0291692	NA	1	0.0284172	1	0.13413	0.208825	NA	NA	NA	NA	NA	NA	NA	NA	0.533498	NA	NA	NA	NA	NA	NA
NM_032409.3(PINK1):c.938C>T (p.Thr313Met)	1:20644651:C:T	PINK1	AF_joint_eas	FDR_P_AFR_EAS, FDR_P_SAS_NFE, FDR_P_EAS_NFE	0.0251596	NA	NA	NA	NA	NA	0.0163494	NA	1	0.116981	0.122049	1.53829e-06	NA	NA	NA	NA	NA	NA	NA	NA	NA	NA	NA	NA	NA	NA	NA	NA
NM_032409.3(PINK1):c.1040T>C (p.Leu347Pro)	1:20645640:T:C	PINK1	AF_joint_eas	FDR_P_AMR_NFE, FDR_P_EAS_NFE, FDR_P_AMR_EAS	NA	NA	NA	0.0475635	NA	NA	NA	NA	NA	NA	NA	1.29649e-14	NA	NA	NA	NA	NA	0.00324931	NA	NA	NA	NA	NA	NA	NA	NA	NA	NA
NM_032409.3(PINK1):c.1162T>C (p.Cys388Arg)	1:20648543:T:C	PINK1	AF_joint_eas	FDR_P_EAS_NFE	NA	NA	NA	NA	NA	NA	NA	NA	NA	NA	NA	0.0107341	NA	NA	NA	NA	NA	NA	NA	NA	NA	NA	NA	NA	NA	NA	NA	NA
NM_032409.3(PINK1):c.1196C>T (p.Pro399Leu)	1:20648577:C:T	PINK1	AF_joint_sas	FDR_P_SAS_NFE	NA	NA	NA	NA	NA	NA	1.43802e-08	NA	NA	NA	0.22647	0.123596	NA	NA	NA	NA	NA	NA	NA	NA	NA	NA	NA	NA	NA	NA	NA	NA
NM_032409.3(PINK1):c.1474C>T (p.Arg492Ter)	1:20649217:C:T	PINK1	AF_joint_eas	FDR_P_AFR_EAS, FDR_P_EAS_SAS, FDR_P_EAS_NFE, FDR_P_AMR_EAS	3.08696e-05	NA	1	0.243302	NA	NA	0.156684	1	1	0.116981	5.23218e-05	1.7096e-05	NA	NA	NA	NA	NA	0.000123789	NA	NA	NA	NA	NA	NA	NA	NA	NA	NA
NM_032409.3(PINK1):c.1501C>T (p.Arg501Ter)	1:20650446:C:T	PINK1	AF_joint_mid	FDR_P_AMR_MID, FDR_P_MID_NFE	NA	0.0234354	NA	0.165297	NA	0.000231252	NA	NA	NA	NA	NA	NA	NA	NA	NA	NA	NA	NA	NA	NA	NA	NA	NA	NA	NA	NA	NA	NA
NM_007262.5(PARK7):c.82C>T (p.Arg28Ter)	1:7962867:C:T	PARK7	AF_joint_mid	FDR_P_MID_NFE	NA	0.175315	1	0.256946	0.120807	0.0302571	0.359972	NA	NA	NA	NA	NA	NA	NA	NA	NA	NA	NA	NA	NA	NA	NA	NA	NA	NA	NA	NA	NA
NM_007262.5(PARK7):c.83G>A (p.Arg28Gln)	1:7962868:G:A	PARK7	AF_joint_sas	FDR_P_AMR_SAS, FDR_P_AMR_NFE, FDR_P_SAS_NFE, FDR_P_AFR_AMR, FDR_P_AFR_NFE	NA	NA	5.17466e-05	0.00681942	NA	NA	1.05771e-35	0.000184852	0.697403	8.69191e-27	NA	NA	NA	NA	NA	NA	NA	NA	NA	NA	NA	NA	NA	NA	NA	NA	NA	NA
NM_007262.5(PARK7):c.446A>C (p.Asp149Ala)	1:7984930:A:C	PARK7	AF_joint_afr	FDR_P_AMR_MID, FDR_P_MID_SAS, FDR_P_AFR_AMR, FDR_P_AFR_SAS, FDR_P_AFR_MID	NA	0.00575048	1	NA	0.00185206	NA	NA	1.209e-41	7.83427e-57	NA	NA	NA	0.00192898	NA	NA	NA	NA	NA	NA	NA	NA	NA	NA	NA	NA	NA	NA	NA
NM_002778.4(PSAP):c.1076A>C (p.Glu359Ala)	10:71819830:T:G	PSAP	AF_joint_sas	FDR_P_SAS_NFE	NA	NA	NA	NA	0.367537	0.0646686	8.11818e-42	NA	NA	NA	NA	NA	NA	NA	NA	NA	NA	NA	NA	NA	NA	NA	NA	NA	NA	NA	NA	NA
NM_002778.4(PSAP):c.650C>T (p.Thr217Ile)	10:71828084:G:A	PSAP	AF_joint_amr	FDR_P_AMR_SAS	NA	NA	5.15311e-08	NA	NA	NA	NA	NA	NA	NA	NA	NA	NA	NA	NA	NA	NA	NA	NA	NA	NA	NA	NA	NA	NA	NA	NA	NA
NM_001372574.1(ATXN2):c.1526C>T (p.Ser509Leu)	12:111513389:G:A	ATXN2	AF_joint_amr	FDR_P_AMR_SAS, FDR_P_AMR_NFE, FDR_P_FIN_NFE	NA	NA	0.0396288	1.30694e-05	NA	NA	0.257106	0.0949777	1	0.218115	NA	NA	NA	NA	NA	0.573016	0.0238465	NA	NA	NA	NA	NA	0.598131	0.274551	NA	NA	NA	NA
NM_198578.4(LRRK2):c.4321C>G (p.Arg1441Gly)	12:40310434:C:G	LRRK2	AF_joint_amr	FDR_P_AMR_NFE	NA	NA	NA	0.0211367	NA	NA	NA	NA	NA	NA	NA	NA	NA	NA	NA	NA	NA	NA	NA	NA	NA	NA	NA	NA	NA	NA	NA	NA
NM_198578.4(LRRK2):c.4321C>T (p.Arg1441Cys)	12:40310434:C:T	LRRK2	AF_joint_mid	FDR_P_MID_SAS, FDR_P_MID_NFE, FDR_P_SAS_NFE, FDR_P_AFR_MID	NA	NA	NA	NA	4.07099e-06	4.56416e-10	0.0463308	NA	0.736883	0.199882	NA	NA	1.19863e-06	NA	NA	NA	NA	NA	NA	NA	NA	NA	NA	NA	NA	NA	NA	NA
NM_198578.4(LRRK2):c.6055G>A (p.Gly2019Ser)	12:40340400:G:A	LRRK2	AF_joint_asj	FDR_P_AMR_MID, FDR_P_AMR_NFE, FDR_P_MID_NFE, FDR_P_AFR_AMR, FDR_P_AFR_NFE, FDR_P_EAS_NFE, FDR_P_AFR_MID, FDR_P_AMR_ASJ, FDR_P_ASJ_NFE, FDR_P_FIN_NFE, FDR_P_AMR_EAS, FDR_P_AFR_ASJ, FDR_P_ASJ_EAS, FDR_P_EAS_MID, FDR_P_AMR_FIN, FDR_P_ASJ_FIN, FDR_P_ASJ_MID, FDR_P_FIN_MID	0.677957	0.00111948	NA	0.00327458	NA	2.36464e-06	NA	1.54863e-08	NA	1.19199e-05	NA	0.00442222	2.39369e-10	3.47007e-74	2.67684e-206	NA	1.2326e-05	3.07016e-05	6.64515e-118	4.37948e-85	NA	1.72706e-08	1	3.54789e-08	6.33443e-109	1.37249e-08	1.32526e-10	0.408768
NM_198578.4(LRRK2):c.7153G>A (p.Gly2385Arg)	12:40363526:G:A	LRRK2	AF_joint_eas	FDR_P_SAS_NFE, FDR_P_EAS_SAS, FDR_P_EAS_NFE, FDR_P_EAS_MID	NA	NA	NA	NA	0.3725	0.0691308	5.29579e-44	NA	NA	NA	0	0	NA	NA	NA	NA	NA	NA	NA	NA	NA	1.86078e-63	NA	NA	NA	NA	NA	NA
NM_020821.3(VPS13C):c.9019C>T (p.Arg3007Ter)	15:61907350:G:A	VPS13C	AF_joint_fin	FDR_P_FIN_NFE	NA	NA	NA	NA	NA	NA	NA	NA	NA	NA	NA	NA	NA	NA	NA	NA	7.18575e-13	NA	NA	NA	NA	NA	NA	NA	NA	NA	NA	NA
NM_020821.3(VPS13C):c.6880C>T (p.Arg2294Ter)	15:61922492:G:A	VPS13C	AF_joint_mid	FDR_P_MID_NFE	NA	NA	NA	NA	0.121324	0.030386	0.35987	NA	NA	NA	NA	NA	NA	NA	NA	NA	NA	NA	NA	NA	NA	NA	NA	NA	NA	NA	NA	NA
NM_020821.3(VPS13C):c.1111C>T (p.Arg371Ter)	15:62008662:G:A	VPS13C	AF_joint_afr	FDR_P_AFR_NFE	NA	NA	NA	NA	NA	NA	0.35987	NA	0.678096	0.0307403	NA	NA	NA	NA	NA	NA	NA	NA	NA	NA	NA	NA	NA	NA	NA	NA	NA	NA
NM_001103147.2(GIGYF2):c.167A>G (p.Asn56Ser)	2:232747740:A:G	GIGYF2	AF_joint_nfe	FDR_P_AMR_NFE, FDR_P_AFR_NFE, FDR_P_ASJ_NFE, FDR_P_FIN_NFE, FDR_P_AFR_FIN	NA	0.437883	NA	1.60646e-07	NA	0.382286	NA	0.445494	NA	1.13641e-06	NA	NA	0.573702	0.670814	2.00411e-05	NA	3.00148e-12	NA	0.19813	NA	NA	NA	0.0145559	0.114269	0.533052	0.310585	0.165539	NA
NM_001103147.2(GIGYF2):c.898A>G	2:232790817:A:G	GIGYF2	AF_joint_eas	FDR_P_MID_NFE, FDR_P_EAS_NFE	NA	NA	NA	NA	NA	5.27705e-06	NA	NA	NA	NA	NA	5.59712e-75	NA	NA	NA	NA	NA	NA	NA	NA	NA	0.15217	NA	NA	NA	NA	NA	NA
NM_001103147.2(GIGFY2):c.1325A>G	2:232791426:A:G	GIGYF2	AF_joint_eas	FDR_P_AFR_EAS, FDR_P_EAS_NFE	3.13246e-12	NA	NA	NA	NA	NA	NA	NA	NA	0.36913	NA	7.62565e-23	NA	NA	NA	NA	NA	NA	NA	NA	NA	NA	NA	NA	NA	NA	NA	NA
NM_013247.5(HTRA2):c.427C>T (p.Pro143Ala)	2:74530433:C:G	HTRA2	AF_joint_eas	FDR_P_EAS_NFE	0.103159	NA	NA	NA	NA	NA	NA	NA	NA	0.17169	NA	1.30786e-05	NA	NA	NA	NA	NA	NA	NA	NA	NA	NA	NA	NA	NA	NA	NA	NA
NM_013247.5(HTRA2):c.1195G>A (p.Gly399Ser)	2:74532698:G:A	HTRA2	AF_joint_sas	FDR_P_AFR_EAS, FDR_P_AMR_MID, FDR_P_AMR_SAS, FDR_P_AMR_NFE, FDR_P_MID_SAS, FDR_P_MID_NFE, FDR_P_SAS_NFE, FDR_P_AFR_AMR, FDR_P_AFR_SAS, FDR_P_AFR_NFE, FDR_P_EAS_SAS, FDR_P_EAS_NFE, FDR_P_AFR_MID, FDR_P_AMR_ASJ, FDR_P_FIN_SAS, FDR_P_FIN_NFE, FDR_P_AMR_EAS, FDR_P_AFR_ASJ, FDR_P_ASJ_EAS, FDR_P_ASJ_SAS, FDR_P_EAS_MID, FDR_P_AFR_FIN, FDR_P_AMR_FIN, FDR_P_ASJ_FIN, FDR_P_ASJ_MID, FDR_P_FIN_MID	2.16112e-08	3.90118e-17	3.56538e-173	5.02413e-18	0.000126616	6.35291e-08	9.72540556162327e-318	5.758e-08	3.09822e-267	1.03947e-57	9.24311e-225	4.64003e-66	1.56532e-30	9.39902e-07	0.525931	4.45389e-288	1.69145e-85	2.05126e-22	4.75049e-22	5.95074e-38	2.33401e-66	2.07217e-45	1.44579e-07	1.70769e-23	5.31263e-41	3.061e-07	1.74177e-46	0.212855
NM_013247.5(HTRA2):c.1211G>A (p.Arg404Gln)	2:74532714:G:A	HTRA2	AF_joint_sas	FDR_P_SAS_NFE	1	NA	NA	NA	NA	NA	0.0496393	NA	0.63212	0.45948	1	0.311639	NA	NA	NA	NA	NA	NA	NA	NA	NA	NA	NA	NA	NA	NA	NA	NA
NM_203446.3(SYNJ1):c.3865C>T (p.Arg1289Ter)	21:32638958:G:A	SYNJ1	AF_joint_afr	FDR_P_AFR_SAS, FDR_P_AFR_NFE	NA	NA	NA	NA	NA	NA	0.514513	NA	0.0267368	8.37828e-07	NA	NA	NA	NA	NA	NA	NA	NA	NA	NA	NA	NA	NA	NA	NA	NA	NA	NA
NM_012179.4(FBXO7):c.1A>C (p.Met1Leu)	22:32475003:A:C	FBXO7	AF_joint_sas	FDR_P_SAS_NFE	NA	NA	NA	NA	NA	NA	1.66459e-18	NA	NA	NA	NA	NA	NA	NA	NA	NA	NA	NA	NA	NA	NA	NA	NA	NA	NA	NA	NA	NA
NM_012179.4(FBXO7):c.1141C>T (p.Arg381Ter)	22:32493278:C:T	FBXO7	AF_joint_amr	FDR_P_AMR_NFE, FDR_P_SAS_NFE, FDR_P_AFR_NFE	1	NA	1	0.0136095	NA	NA	0.034248	1	1	0.0411726	1	0.215937	NA	NA	NA	NA	NA	1	NA	NA	NA	NA	NA	NA	NA	NA	NA	NA
NM_012179.4(FBXO7):c.1213G>T (p.Glu405Ter)	22:32498174:G:T	FBXO7	AF_joint_sas	FDR_P_SAS_NFE	NA	NA	NA	NA	NA	NA	9.54452e-09	NA	NA	NA	NA	NA	NA	NA	NA	NA	NA	NA	NA	NA	NA	NA	NA	NA	NA	NA	NA	NA
NM_003560.4(PLA2G6):c.2370T>G	22:38112212:A:C	PLA2G6	AF_joint_mid	FDR_P_AFR_NFE	NA	0.491284	1	0.616083	0.363829	0.5886	0.132261	0.689859	0.612356	0.0312557	NA	NA	0.266474	NA	NA	NA	NA	NA	NA	NA	NA	NA	NA	NA	NA	NA	NA	NA
NM_003560.4(PLA2G6):c.2239C>T (p.Arg747Trp)	22:38112541:G:A	PLA2G6	AF_joint_sas	FDR_P_SAS_NFE, FDR_P_AFR_SAS	1	NA	NA	NA	NA	NA	8.34211e-07	NA	0.049047	0.531408	0.465504	0.403495	NA	NA	0.218671	0.138525	0.520662	NA	0.484218	1	0.310326	NA	1	NA	0.554755	NA	NA	1
NM_003560.4(PLA2G6):c.2233C>T (p.Arg745Trp)	22:38112547:G:A	PLA2G6	AF_joint_eas	FDR_P_EAS_NFE	NA	NA	NA	NA	NA	NA	NA	NA	NA	NA	NA	0.00968352	NA	NA	NA	NA	NA	NA	NA	NA	NA	NA	NA	NA	NA	NA	NA	NA
NM_003560.4(PLA2G6):c.2222G>A (p.Arg741Gln)	22:38112558:C:T	PLA2G6	AF_joint_sas	FDR_P_SAS_NFE, FDR_P_AFR_SAS	NA	NA	NA	NA	NA	NA	4.86483e-29	NA	2.23951e-07	0.461731	NA	NA	NA	NA	NA	NA	NA	NA	NA	NA	NA	NA	NA	NA	NA	NA	NA	NA
NM_003560.4(PLA2G6):c.2070_2072del	22:38113616:GACA:G	PLA2G6	AF_joint_mid	FDR_P_MID_NFE	NA	NA	NA	NA	NA	0.000622572	NA	NA	NA	NA	NA	NA	NA	NA	NA	NA	NA	NA	NA	NA	NA	NA	NA	NA	NA	NA	NA	NA
NM_003560.4(PLA2G6):c.1912G>A (p.Gly638Arg)	22:38115649:C:T	PLA2G6	AF_joint_mid	FDR_P_MID_NFE	NA	NA	NA	NA	NA	0.0497268	NA	NA	NA	0.461731	NA	NA	0.266474	NA	NA	NA	NA	NA	NA	NA	NA	NA	NA	NA	NA	NA	NA	NA
NM_003560.4(PLA2G6):c.1894C>T (p.Arg632Trp)	22:38115667:G:A	PLA2G6	AF_joint_afr	FDR_P_AFR_NFE	1	NA	NA	NA	NA	NA	0.360248	NA	0.58924	0.0279314	0.738274	0.319327	NA	NA	NA	NA	NA	NA	NA	NA	NA	NA	NA	NA	NA	NA	NA	NA
NM_003560.4(PLA2G6):c.1799G>A (p.Arg600Gln)	22:38116155:C:T	PLA2G6	AF_joint_afr	FDR_P_SAS_NFE, FDR_P_AFR_NFE	0.0501676	NA	NA	NA	NA	NA	0.00010304	NA	0.0602034	2.01711e-14	0.738274	0.319327	NA	NA	NA	NA	NA	NA	NA	NA	NA	NA	NA	NA	NA	NA	NA	NA
NM_003560.4(PLA2G6):c.1771C>T (p.Arg591Trp)	22:38116183:G:A	PLA2G6	AF_joint_afr	FDR_P_AFR_NFE	NA	NA	NA	0.616083	NA	NA	NA	0.887766	NA	0.0312557	NA	NA	NA	NA	NA	NA	NA	NA	NA	NA	NA	NA	NA	NA	NA	NA	NA	NA
NM_003560.4(PLA2G6):c.1427+1G>A	22:38126370:C:T	PLA2G6	AF_joint_eas	FDR_P_EAS_NFE	NA	NA	NA	0.616083	NA	NA	NA	NA	NA	NA	NA	0.00013768	NA	NA	NA	NA	NA	0.283525	NA	NA	NA	NA	NA	NA	NA	NA	NA	NA
NM_003560.4(PLA2G6):c.991G>T (p.Asp331Tyr)	22:38132917:C:A	PLA2G6	AF_joint_eas	FDR_P_EAS_SAS	NA	NA	NA	NA	NA	NA	NA	NA	NA	NA	7.34877e-08	NA	NA	NA	NA	NA	NA	NA	NA	NA	NA	NA	NA	NA	NA	NA	NA	NA
NM_003560.4(PLA2G6):c.209+2T>G	22:38169216:A:C	PLA2G6	AF_joint_remaining	FDR_P_FIN_NFE	NA	NA	NA	NA	NA	NA	NA	NA	NA	NA	NA	NA	NA	NA	NA	NA	0.00761013	NA	NA	NA	NA	NA	NA	NA	NA	NA	NA	NA
NM_182917.4(EIF4G1):c.1505C>T (p.Ala502Val)	3:184322089:C:T	EIF4G1	AF_joint_nfe	FDR_P_AMR_NFE	NA	NA	NA	0.0157282	NA	NA	NA	0.23608	NA	0.28549	NA	NA	NA	NA	NA	NA	NA	NA	NA	NA	NA	NA	NA	NA	NA	NA	NA	NA
NM_182917.4(EIF4G1):c.3617G>T	3:184327401:G:A	EIF4G1	AF_joint_nfe	FDR_P_AMR_NFE, FDR_P_AFR_AMR	NA	NA	NA	2.30038e-07	NA	NA	NA	0.000891442	NA	0.28549	NA	NA	NA	NA	NA	NA	NA	NA	NA	NA	NA	NA	NA	NA	NA	NA	NA	NA
NM_004181.5(UCHL1):c.533G>A (p.Arg178Gln)	4:41264109:G:A	UCHL1	AF_joint_sas	FDR_P_SAS_NFE	NA	NA	NA	NA	NA	NA	0.00370804	NA	NA	NA	0.285079	0.576296	NA	NA	NA	0.151825	1	NA	NA	NA	NA	NA	NA	NA	NA	NA	NA	1
NM_000345.4(SNCA):c.150T>G (p.His50Gln)	4:89828156:A:C	SNCA	AF_joint_nfe	FDR_P_SAS_NFE, FDR_P_AFR_NFE	NA	NA	NA	NA	NA	NA	5.89967e-08	NA	0.333822	6.84125e-05	NA	NA	NA	NA	NA	NA	NA	NA	NA	NA	NA	NA	NA	NA	NA	NA	NA	NA
NM_004562.3(PRKN):c.1289G>A (p.Gly430Asp)	6:161350208:C:T	PRKN	AF_joint_remaining	FDR_P_AFR_NFE	NA	NA	NA	NA	NA	NA	NA	NA	NA	4.63705e-05	NA	NA	NA	NA	NA	NA	NA	NA	NA	NA	NA	NA	NA	NA	NA	NA	NA	NA
NM_004562.3(PRKN):c.823C>T (p.Arg275Trp)	6:161785820:G:A	PRKN	AF_joint_nfe	FDR_P_AFR_EAS, FDR_P_AMR_MID, FDR_P_AMR_SAS, FDR_P_AMR_NFE, FDR_P_MID_NFE, FDR_P_SAS_NFE, FDR_P_AFR_AMR, FDR_P_AFR_NFE, FDR_P_EAS_SAS, FDR_P_EAS_NFE, FDR_P_AMR_ASJ, FDR_P_ASJ_NFE, FDR_P_FIN_NFE, FDR_P_AMR_EAS, FDR_P_AFR_ASJ, FDR_P_ASJ_SAS, FDR_P_EAS_MID, FDR_P_AFR_FIN, FDR_P_AMR_FIN, FDR_P_ASJ_FIN, FDR_P_ASJ_MID, FDR_P_EAS_FIN	9.22843e-09	0.0133249	1.66441e-09	2.79248e-15	0.800115	1.37883e-06	3.83608e-70	1.86827e-10	0.507837	2.09473e-63	4.70213e-10	3.06552e-69	1	4.78699e-18	2.52552e-45	0.145269	6.9206e-40	6.19962e-26	6.30939e-06	1	3.61564e-07	0.00613703	0.0212933	0.000102612	1.07076e-09	0.0171333	0.375648	9.68614e-14
NM_004562.3(PRKN):c.635G>A (p.Cys212Tyr)	6:161973401:C:T	PRKN	AF_joint_amr	FDR_P_AMR_NFE	NA	NA	NA	0.000607758	NA	NA	NA	NA	NA	NA	NA	NA	NA	NA	NA	NA	NA	NA	NA	NA	NA	NA	NA	NA	NA	NA	NA	NA
NM_004562.3(PRKN):c.167T>A (p.Val56Glu)	6:162443314:A:T	PRKN	AF_joint_asj	FDR_P_ASJ_NFE	NA	NA	NA	NA	NA	NA	NA	NA	NA	NA	NA	NA	NA	NA	9.77899e-06	NA	NA	NA	NA	NA	NA	NA	NA	NA	NA	NA	NA	NA
NM_004562.3(PRKN):c.125G>C (p.Arg42Pro)	6:162443356:C:G	PRKN	AF_joint_mid	FDR_P_AMR_MID, FDR_P_MID_NFE	NA	0.0099805	NA	0.770342	NA	0.00294821	NA	NA	NA	NA	NA	NA	NA	NA	NA	NA	NA	NA	NA	NA	NA	NA	NA	NA	NA	NA	NA	NA
NM_004562.3(PRKN):c.98G>A (p.Arg33Gln)	6:162443383:C:T	PRKN	AF_joint_nfe	FDR_P_AMR_NFE, FDR_P_SAS_NFE, FDR_P_FIN_NFE	NA	NA	1	0.000607758	NA	NA	1.419e-06	NA	NA	NA	NA	NA	NA	NA	NA	0.572996	0.000611899	NA	NA	NA	NA	NA	NA	1	NA	NA	NA	NA
NM_004562.3(PRKN):c.2T>C (p.Met1Thr)	6:162727667:A:G	PRKN	AF_joint_sas	FDR_P_SAS_NFE, FDR_P_EAS_SAS, FDR_P_EAS_NFE	NA	NA	NA	NA	NA	NA	1.12469e-41	NA	NA	NA	0.000487984	0.000146694	NA	NA	NA	NA	NA	NA	NA	NA	NA	NA	NA	NA	NA	NA	NA	NA
NM_004562.3(PRKN):c.1A>G (p.Met1Val)	6:162727668:T:C	PRKN	AF_joint_amr	FDR_P_AMR_NFE	NA	NA	NA	0.00166765	NA	NA	NA	0.258667	NA	0.388772	NA	NA	NA	NA	NA	NA	NA	NA	NA	NA	NA	NA	NA	NA	NA	NA	NA	NA

## Sheet: ST4
Supplementary Table S4: In silico pathogenicity prediction of the 81 variants.
Name	PD_gene	SNP	Germline.classification	CADD_phred	CADD_phred_category	CADD_phred_pred	fathmm-MKL_coding_rankscore	fathmm-MKL_coding_pred	fathmm-MKL_coding_group	fathmm-XF_coding_rankscore	fathmm-XF_coding_pred	MetaSVM_rankscore	MetaSVM_pred	MetaLR_rankscore	MetaLR_pred	SIFT_converted_rankscore	SIFT_pred	SIFT4G_converted_rankscore	SIFT4G_pred	Polyphen2_HDIV_rankscore	Polyphen2_HDIV_pred	Polyphen2_HVAR_rankscore	Polyphen2_HVAR_pred	LRT_converted_rankscore	LRT_pred	REVEL_score	REVEL_rankscore
NM_022089.4(GBA1):c.3057del	ATP13A2	1:16987071:AG:A	NA	.	NA	NA										.	.	.	.	.	.	.	.	0.22821	U	.	.
NM_022089.4(ATP13A2):c.2629G>A (p.Gly877Arg)	ATP13A2	1:16988455:C:T	Pathogenic	34	>=15	D	0.93663	D	AEFBI	0.81325	D	0.95858	D	0.99957	D	0.3982	T	0.2954	T	0.36905	P	0.21332	B	0.18526	U	0.566	0.82289
NM_022089.4(ATP13A2):c.2529+1G>A	ATP13A2	1:16989886:C:T	Likely pathogenic	33	>=15	D	0.96194	D	AEFDBI	.	.	.	.	.	.	0.7849	D	0.6789	D	0.7322	D	0.62952	P	0.36102	N	0.817	0.94123
NM_022089.4(ATP13A2):c.1657C>T (p.Arg553Ter)	ATP13A2	1:16993721:G:A	Pathogenic/Likely pathogenic	39	>=15	D	0.19368	N	AEFDBI	0.324	N	.	.	.	.	0.7849	D	0.52727	D	0.52538	P	0.61001	P	0.33144	N	0.858	0.95655
NM_001372574.1(ATXN2):c.1526C>T (p.Ser509Leu)	ATXN2	12:111513389:G:A	Likely pathogenic, low penetrance	26	>=15	D	0.9987	D	AEFDBI	0.8647	D	0.58781	T	0.55315	T	0.0772	T	0.08161	T	0.02946	B	0.06944	B	0.13279	N	0.333	0.65522
NM_182917.4(EIF4G1):c.1505C>T (p.Ala502Val)	EIF4G1	3:184322089:C:T	NA	16.77	>=15	D	0.28782	D	AEFDBCI	0.38095	N	0.34491	T	0.5252	T	0.37966	T	0.4011	T	0.29802	B	0.32088	B	0.62929	D	0.738	0.90895
NM_182917.4(EIF4G1):c.3617G>T	EIF4G1	3:184327401:G:A	NA	27.1	>=15	D	0.82218	D	AEFDGBHCI	0.89588	D	0.36883	T	0.06377	T	0.30235	T	0.32675	T	0.55554	D	0.54437	P	0.8433	D	0.801	0.93504
NM_012179.4(FBXO7):c.1A>C (p.Met1Leu)	FBXO7	22:32475003:A:C	Pathogenic	24.6	>=15	D	0.37482	D	ALL	0.01823	N	0.66926	T	0.61693	T	0.91255	D	0.92824	D	0.90584	D	0.92359	D	0.62929	D	0.942	0.9878
NM_012179.4(FBXO7):c.1141C>T (p.Arg381Ter)	FBXO7	22:32493278:C:T	Pathogenic	44	>=15	D	0.4577	D	AEFBI	0.51487	N	.	.	.	.	0.539	D	0.54934	D	0.39488	P	0.38393	B	0.51296	D	0.673	0.87917
NM_012179.4(FBXO7):c.1213G>T (p.Glu405Ter)	FBXO7	22:32498174:G:T	Pathogenic	39	>=15	D	0.85574	D	AEFDBI	0.30948	N	.	.	.	.	0.41637	D	0.2886	T	0.42736	P	0.42389	B	0.47286	D	0.737	0.90852
NM_000157.4(GBA1):c.1606C>T (p.Gln536Ter)	GBA1	1:155235000:G:A	Pathogenic	36	>=15	D	0.55247	D	AEFGBI	0.19589	N	.	.	.	.	0.7849	D	0.7415	T	0.46605	P	0.58656	P	0.50451	D	0.932	0.98415
NM_000157.4(GBA1):c.1604G>A (p.Arg535His)	GBA1	1:155235002:C:T	Pathogenic/Likely pathogenic	20.7	>=15	D	0.37661	D	AEFGBI	0.39507	N	0.68399	T	0.73796	T	0.72154	D	0.3597	T	0.26519	B	0.33871	B	0.39669	N	0.786	0.92908
NM_000157.4(GBA1):c.1504C>T (p.Arg502Cys)	GBA1	1:155235196:G:A	Pathogenic	32	>=15	D	0.42099	D	AEFGBI	0.73265	D	0.98298	D	0.98996	D	0.49117	D	0.5664	D	0.77913	D	0.86255	D	0.62929	D	0.928	0.98267
NM_000157.4(GBA1):c.1448T>C (p.Leu483Pro)	GBA1	1:155235252:A:G	Pathogenic; risk factor	25.3	>=15	D	0.54311	D	AEFGBI	0.8645	D	0.99862	D	0.99181	D	0.31834	T	0.3378	T	0.53363	P	0.52837	P	0.52346	D	0.843	0.95101
NM_000157.3(GBA1):c.1444G>A (p.Asp482Asn)	GBA1	1:155235256:C:T	NA	6.432	<15	T	0.07009	N	AEFGBI	0.29675	N	0.87007	D	0.88399	D	0.45039	D	0.20745	T	0.13644	B	0.16012	B	0.42383	D	0.618	0.85144
NM_000157.4(GBA1):c.1342G>C (p.Asp448His)	GBA1	1:155235727:C:G	Pathogenic/Likely pathogenic	24.1	>=15	D	0.7995	D	AEFGBI	0.86641	D	0.99958	D	0.97345	D	0.63226	D	0.50514	D	0.22573	B	0.33763	B	0.53742	D	0.587	0.83471
NM_000157.4(GBA1):c.1292A>G (p.Asn431Ser)	GBA1	1:155235777:T:C	Likely pathogenic	25.7	>=15	D	0.95047	D	AEFGBI	0.98588	D	0.98405	D	0.98497	D	0.19157	T	0.20551	T	0.02946	B	0.087	B	0.53742	N	0.494	0.77973
NM_000157.4(GBA1):c.1255G>A (p.Asp419Asn)	GBA1	1:155235814:C:T	Likely pathogenic	26.5	>=15	D	0.93517	D	AEFGBI	0.95206	D	0.97967	D	0.99475	D	0.91255	D	0.70582	D	0.66517	D	0.63417	P	0.43581	D	0.892	0.9691
NM_000157.4(GBA1):c.1226A>G (p.Asn409Ser)	GBA1	1:155235843:T:C	Pathogenic/Likely pathogenic; risk factor	23.8	>=15	D	0.79053	D	AEFGBI	0.87496	D	0.97824	D	0.96792	D	0.91255	D	0.54159	D	0.77913	D	0.68536	D	0.62929	D	0.922	0.98041
NM_000157.4(GBA1):c.928A>G (p.Ser310Gly)	GBA1	1:155237412:T:C	Pathogenic/Likely pathogenic	25.5	>=15	D	0.48117	D	AEFGBI	0.71647	D	0.99924	D	0.98653	D	0.91255	D	0.5664	D	0.90584	D	0.72923	D	0.457	N	0.712	0.89741
NM_000157.4(GBA1):c.896T>C (p.Ile299Thr)	GBA1	1:155237444:A:G	Likely pathogenic	27	>=15	D	0.75966	D	AEFGBI	0.99128	D	0.99792	D	0.99228	D	.	.	.	.	.	.	.	.	.	.	.	.
NM_000157.4(GBA1):c.754T>A (p.Phe252Ile)	GBA1	1:155238141:A:T	Pathogenic/Likely pathogenic	21.6	>=15	D	0.74483	D	AEFGBI	0.91188	D	0.98977	D	0.9709	D	.	.	.	.	.	.	.	.	.	.	.	.
NM_000157.3(GBA1):c.751T>C (p.Tyr251His)	GBA1	1:155238144:A:G	NA	27	>=15	D	0.83372	D	AEFGBI	0.99576	D	0.99443	D	0.99414	D	.	.	.	.	.	.	.	.	.	.	.	.
NM_000157.4(GBA1):c.709A>G (p.Lys237Glu)	GBA1	1:155238186:T:C	Pathogenic/Likely pathogenic	26.2	>=15	D	0.67157	D	AEFGBI	0.99217	D	0.99222	D	0.99023	D	0.91255	D	0.92824	D	0.90584	D	0.86255	D	0.8433	D	0.947	0.98955
NM_000157.4(GBA1):c.703T>C (p.Ser235Pro)	GBA1	1:155238192:A:G	Pathogenic/Likely pathogenic	15.2	>=15	D	0.19397	N	AEFGBI	0.68954	D	0.85562	D	0.94991	D	.	.	.	.	.	.	.	.	.	.	.	.
NM_000157.4(GBA1):c.681T>G (p.Asn227Lys)	GBA1	1:155238214:A:C	Pathogenic/Likely pathogenic	17.36	>=15	D	0.35659	D	AEFGBI	0.66465	D	0.91264	D	0.96859	D	.	.	.	.	.	.	.	.	0.23032	N	.	.
NM_000157.4(GBA1):c.680A>G (p.Asn227Ser)	GBA1	1:155238215:T:C	Pathogenic	19.46	>=15	D	0.41005	D	AEFGBI	0.55106	D	0.89471	D	0.94767	D	.	.	.	.	.	.	.	.	0.33991	N	.	.
NM_000157.3(GBA1):c.586A>C (p.Lys196Gln)	GBA1	1:155238519:T:G	NA	24.4	>=15	D	0.63969	D	AEFDGBI	0.78332	D	0.99615	D	0.99408	D	0.08286	T	0.09897	T	0.61118	D	0.55195	P	0.8433	D	0.522	0.79704
NM_000157.4(GBA1):c.475C>T (p.Arg159Trp)	GBA1	1:155238630:G:A	Pathogenic	24.8	>=15	D	0.69949	D	AEFGBI	0.91915	D	0.96842	D	0.9982	D	0.53172	D	0.7415	D	0.90584	D	0.80445	D	0.8433	D	0.564	0.82175
NM_000157.4(GBA1):c.259C>T (p.Arg87Trp)	GBA1	1:155239934:G:A	Pathogenic	29.6	>=15	D	0.46841	D	AEFDBI	0.67938	D	0.99032	D	0.99214	D	0.91255	D	0.72224	D	0.90584	D	0.97372	D	0.8433	D	0.824	0.9439
NM_000157.4(GBA1):c.115+1G>A	GBA1	1:155240629:C:T	Pathogenic/Likely pathogenic	32	>=15	D	0.31316	D	AEFDGB	.	.	.	.	.	.	0.91255	D	0.79402	D	0.90584	D	0.97372	D	0.8433	D	0.648	0.86686
NM_000157.3(GBA1):c.84dup	GBA1	1:155240660:G:GC	NA	.	NA	NA										0.91255	D	0.79402	D	0.90584	D	0.73562	D	0.8433	D	0.468	0.76289
NM_001103147.2(GIGYF2):c.167A>G (p.Asn56Ser)	GIGYF2	2:232747740:A:G	NA	21.6	>=15	D	0.83832	D	AEFDGBI	0.77407	D	0.6742	T	0.73272	T	.	.	.	.	.	.	.	.	0.8433	D	.	.
NM_001103147.2(GIGYF2):c.898A>G	GIGYF2	2:232790817:A:G	NA	18.31	>=15	D	0.46261	D	AEFGBI	0.32415	N	0.70191	T	0.72163	T	.	.	.	.	.	.	.	.	0.8433	D	.	.
NM_001103147.2(GIGFY2):c.1325A>G	GIGYF2	2:232791426:A:G	NA	20.6	>=15	D	0.6374	D	AEFBI	0.33736	N	0.65205	T	0.63609	T	.	.	.	.	.	.	.	.	0.8433	D	.	.
NM_013247.5(HTRA2):c.427C>T (p.Pro143Ala)	HTRA2	2:74530433:C:G	NA	25.5	>=15	D	0.42408	D	AEFDGBHCI	0.55625	D	0.06646	T	0.30737	T	0.91255	D	0.92824	D	0.90584	D	0.97372	D	0.8433	D	0.835	0.94803
NM_013247.5(HTRA2):c.1195G>A (p.Gly399Ser)	HTRA2	2:74532698:G:A	NA	27.2	>=15	D	0.59619	D	AEFBHCI	0.79257	D	0.91096	D	0.86985	D	0.72154	D	0.76473	D	0.64738	D	0.5587	P	0.8433	D	0.93	0.98341
NM_013247.5(HTRA2):c.1211G>A (p.Arg404Gln)	HTRA2	2:74532714:G:A	Pathogenic	33	>=15	D	0.565	D	AEFBHCI	0.75153	D	0.60745	T	0.59058	T	0.39097	T	0.37173	T	0.43974	P	0.41361	B	0.8433	D	0.468	0.76289
NM_198578.4(LRRK2):c.4321C>G (p.Arg1441Gly)	LRRK2	12:40310434:C:G	Pathogenic	21.6	>=15	D	0.32817	D	AEFDBHCI	0.39827	N	0.86248	D	0.87325	D	0.7849	D	0.76473	D	0.52359	P	0.5794	P	0.294	N	0.742	0.91069
NM_198578.4(LRRK2):c.4321C>T (p.Arg1441Cys)	LRRK2	12:40310434:C:T	Pathogenic	23.5	>=15	D	0.38187	D	AEFDBHCI	0.46728	N	0.86669	D	0.86964	D	0.5553	D	0.56192	T	0.36006	B	0.3018	B	0.62929	D	0.176	0.44373
NM_198578.4(LRRK2):c.6055G>A (p.Gly2019Ser)	LRRK2	12:40340400:G:A	Pathogenic/Likely pathogenic; risk factor	31	>=15	D	0.88779	D	AEFBI	0.92407	D	0.97227	D	0.99708	D	0.17183	T	0.19721	T	0.77913	D	0.78396	D	0.42383	D	0.705	0.89422
NM_198578.4(LRRK2):c.7153G>A (p.Gly2385Arg)	LRRK2	12:40363526:G:A	NA	23.2	>=15	D	0.52175	D	AEFBI	0.60904	D	0.06102	T	0.04747	T	0.28271	T	0.3597	T	0.90584	D	0.88582	D	0.42383	D	0.727	0.90413
NM_007262.5(PARK7):c.82C>T (p.Arg28Ter)	PARK7	1:7962867:C:T	Pathogenic	47	>=15	D	0.4028	D	AEFDBHCI	0.39426	N	.	.	.	.	0.91255	D	0.92824	D	0.90584	D	0.97372	D	0.8433	D	0.97	0.99647
NM_007262.5(PARK7):c.83G>A (p.Arg28Gln)	PARK7	1:7962868:G:A	Likely pathogenic	34	>=15	D	0.64773	D	AEFDBHCI	0.94528	D	0.91797	D	0.88944	D	0.21304	T	0.53426	D	0.24142	B	0.1646	B	0.4659	D	0.044	0.11924
NM_007262.5(PARK7):c.446A>C (p.Asp149Ala)	PARK7	1:7984930:A:C	NA	25.8	>=15	D	0.66935	D	AEFBCI	0.93932	D	0.95774	D	0.93687	D	.	.	.	.	.	.	.	.	0.62929	D	.	.
NM_032409.3(PINK1):c.736C>T (p.Arg246Ter)	PINK1	1:20639952:C:T	Pathogenic	38	>=15	D	0.36803	D	AEFDBCI	0.38627	N	.	.	.	.	.	.	.	.	.	.	.	.	0.62929	D	.	.
NM_032409.3(PINK1):c.836G>A (p.Arg279His)	PINK1	1:20644549:G:A	NA	31	>=15	D	0.98387	D	AEFBI	0.95366	D	0.74324	T	0.74735	T	.	.	.	.	.	.	.	.	0.33881	N	.	.
NM_032409.3(PINK1):c.938C>T (p.Thr313Met)	PINK1	1:20644651:C:T	Pathogenic/Likely pathogenic	29.8	>=15	D	0.7942	D	AEFDBI	0.83739	D	0.82077	T	0.80185	T	0.28271	T	0.60972	D	0.07471	B	0.06944	B	0.8433	D	0.28	0.5974
NM_032409.3(PINK1):c.1040T>C (p.Leu347Pro)	PINK1	1:20645640:T:C	Pathogenic	27.6	>=15	D	0.72034	D	AEFDBI	0.98401	D	0.94098	D	0.91073	D	0.30656	T	0.42261	T	0.02946	B	0.01387	B	0.26012	N	0.344	0.66582
NM_032409.3(PINK1):c.1162T>C (p.Cys388Arg)	PINK1	1:20648543:T:C	Likely pathogenic	32	>=15	D	0.72096	D	AEFBHCI	0.96443	D	0.86728	D	0.82651	D	0.4691	D	0.14034	T	0.16265	B	0.14941	B	0.29512	N	0.098	0.28162
NM_032409.3(PINK1):c.1196C>T (p.Pro399Leu)	PINK1	1:20648577:C:T	NA	31	>=15	D	0.83525	D	AEFBHCI	0.8529	D	0.79895	T	0.78431	T	0.36113	T	0.30045	T	0.90584	D	0.86255	D	0.8433	D	0.209	0.49871
NM_032409.3(PINK1):c.1474C>T (p.Arg492Ter)	PINK1	1:20649217:C:T	Pathogenic	50	>=15	D	0.57315	D	AEFDBHCI	0.38797	N	.	.	.	.	0.49613	D	0.58089	D	0.61523	D	0.6715	D	0.62929	D	0.788	0.92988
NM_032409.3(PINK1):c.1501C>T (p.Arg501Ter)	PINK1	1:20650446:C:T	Pathogenic/Likely pathogenic	49	>=15	D	0.67519	D	AEFBCI	0.38172	N	.	.	.	.	0.22224	T	0.24987	T	0.49025	P	0.4326	B	0.62929	D	0.258	0.56959
NM_003560.4(PLA2G6):c.2370T>G	PLA2G6	22:38112212:A:C	NA	33	>=15	D	0.36047	D	AEFDGBCI	0.36837	N	.	.	.	.	.	.	.	.	.	.	.	.	0.55875	D	.	.
NM_003560.4(PLA2G6):c.2239C>T (p.Arg747Trp)	PLA2G6	22:38112541:G:A	Pathogenic/Likely pathogenic	33	>=15	D	0.45581	D	AEFDBI	0.55432	D	0.89921	D	0.85622	D	0.91255	D	0.92824	D	0.66517	D	0.72226	D	.	.	0.354	0.6751
NM_003560.4(PLA2G6):c.2233C>T (p.Arg745Trp)	PLA2G6	22:38112547:G:A	Pathogenic/Likely pathogenic	34	>=15	D	0.49051	D	AEFDBI	0.63409	D	0.88646	D	0.86874	D	.	.	.	.	.	.	.	.	0.44522	D	.	.
NM_003560.4(PLA2G6):c.2222G>A (p.Arg741Gln)	PLA2G6	22:38112558:C:T	Pathogenic/Likely pathogenic	31	>=15	D	0.6544	D	AEFDBI	0.615	D	0.85664	D	0.8143	D	.	.	.	.	.	.	.	.	0.27949	N	.	.
NM_003560.4(PLA2G6):c.2070_2072del	PLA2G6	22:38113616:GACA:G	NA	.	NA	NA										.	.	.	.	.	.	.	.	0.34414	N	.	.
NM_003560.4(PLA2G6):c.1912G>A (p.Gly638Arg)	PLA2G6	22:38115649:C:T	Likely pathogenic	32	>=15	D	0.94841	D	AEFDBI	0.87114	D	0.87222	D	0.85233	D	0.91255	D	0.83351	D	0.90584	D	0.88582	D	0.34057	N	0.807	0.93738
NM_003560.4(PLA2G6):c.1894C>T (p.Arg632Trp)	PLA2G6	22:38115667:G:A	Pathogenic/Likely pathogenic	26	>=15	D	0.69413	D	AEFDBI	0.65092	D	0.8679	D	0.85211	D	0.91255	D	0.92824	D	0.90584	D	0.97372	D	0.62929	D	0.902	0.97286
NM_003560.4(PLA2G6):c.1799G>A (p.Arg600Gln)	PLA2G6	22:38116155:C:T	Pathogenic/Likely pathogenic	33	>=15	D	0.797	D	AEFGBI	0.80703	D	0.92099	D	0.89426	D	0.39334	T	0.26467	T	0.90584	D	0.70837	D	0.31916	N	0.665	0.87527
NM_003560.4(PLA2G6):c.1771C>T (p.Arg591Trp)	PLA2G6	22:38116183:G:A	Pathogenic/Likely pathogenic	28.4	>=15	D	0.46826	D	AEFDGBI	0.65672	D	0.86663	D	0.86638	D	.	.	.	.	.	.	.	.	.	.	.	.
NM_003560.4(PLA2G6):c.1427+1G>A	PLA2G6	22:38126370:C:T	Pathogenic/Likely pathogenic	34	>=15	D	0.62407	D	AEFBI	.	.	.	.	.	.	0.72154	D	0.92824	D	0.90584	D	0.97372	D	0.8433	D	0.894	0.96985
NM_003560.4(PLA2G6):c.991G>T (p.Asp331Tyr)	PLA2G6	22:38132917:C:A	Pathogenic	26.8	>=15	D	0.87721	D	AEFDGBI	0.82626	D	0.85008	D	0.82844	D	0.7849	D	0.83351	D	0.77913	D	0.69447	D	0.47681	D	0.795	0.93266
NM_003560.4(PLA2G6):c.209+2T>G	PLA2G6	22:38169216:A:C	Likely pathogenic	32	>=15	D	0.6115	D	AEFBI	.	.	.	.	.	.	0.91255	D	0.92824	D	0.90584	D	0.97372	D	0.8433	D	0.872	0.9617
NM_004562.3(PRKN):c.1289G>A (p.Gly430Asp)	PRKN	6:161350208:C:T	Pathogenic/Likely pathogenic	28.5	>=15	D	0.49358	D	AEFDBI	0.71839	D	0.99547	D	0.98866	D	0.91255	D	0.83351	D	0.90584	D	0.97372	D	0.8433	D	0.819	0.942
NM_004562.3(PRKN):c.823C>T (p.Arg275Trp)	PRKN	6:161785820:G:A	Pathogenic/Likely pathogenic	26.1	>=15	D	0.34461	D	AEFI	0.44976	N	0.94925	D	0.93873	D	.	.	.	.	.	.	.	.	.	.	.	.
NM_004562.3(PRKN):c.635G>A (p.Cys212Tyr)	PRKN	6:161973401:C:T	Pathogenic	29.7	>=15	D	0.58143	D	AEFI	0.68993	D	0.9975	D	0.98585	D	0.68238	D	0.7415	D	0.62325	P	0.65636	P	0.55875	D	0.662	0.87381
NM_004562.3(PRKN):c.167T>A (p.Val56Glu)	PRKN	6:162443314:A:T	Pathogenic	28.3	>=15	D	0.54522	D	AEFDCI	0.8746	D	0.9834	D	0.97281	D	.	.	.	.	.	.	.	.	.	.	.	.
NM_004562.3(PRKN):c.125G>C (p.Arg42Pro)	PRKN	6:162443356:C:G	Pathogenic	24.5	>=15	D	0.40354	D	AEFDCIJ	0.61198	D	0.90579	D	0.88729	D	0.24661	T	0.17696	T	0.07471	B	0.06944	B	0.02842	N	0.211	0.50185
NM_004562.3(PRKN):c.98G>A (p.Arg33Gln)	PRKN	6:162443383:C:T	Pathogenic/Likely pathogenic	20.6	>=15	D	0.31864	D	AEFDGCIJ	0.29232	N	0.36344	T	0.41735	T	0.58626	D	0.57587	D	0.4479	P	0.35687	B	0.62929	D	0.24	0.545
NM_004562.3(PRKN):c.2T>C (p.Met1Thr)	PRKN	6:162727667:A:G	Pathogenic/Likely pathogenic	24.7	>=15	D	0.37944	D	ALL	0.07523	N	0.97974	D	0.97126	D	0.68238	D	0.69154	D	0.77913	D	0.52532	P	0.62929	D	0.423	0.73152
NM_004562.3(PRKN):c.1A>G (p.Met1Val)	PRKN	6:162727668:T:C	Pathogenic/Likely pathogenic	24.4	>=15	D	0.35045	D	ALL	0.07371	N	0.97786	D	0.9706	D	0.00964	T	0.03467	T	0.18474	B	0.16012	B	0.42383	D	0.433	0.73879
NM_002778.4(PSAP):c.1076A>C (p.Glu359Ala)	PSAP	10:71819830:T:G	Pathogenic/Likely pathogenic	24.3	>=15	D	0.75717	D	AEFBCI	0.78401	D	0.69974	T	0.65129	T	0.91255	D	0.92824	D	0.90584	D	0.97372	D	0.8433	D	0.965	0.99518
NM_002778.4(PSAP):c.650C>T (p.Thr217Ile)	PSAP	10:71828084:G:A	Pathogenic/Likely pathogenic	24.3	>=15	D	0.66975	D	AEFGBI	0.70579	D	0.91404	D	0.89396	D	0.91255	D	0.92824	D	0.90584	D	0.97372	D	0.8433	D	0.747	0.91285
NM_000345.4(SNCA):c.150T>G (p.His50Gln)	SNCA	4:89828156:A:C	NA	12.21	<15	T	0.2725	N	AEFBHCI	0.33839	N	0.49021	T	0.52365	T	0.91255	D	0.92824	D	0.77913	D	0.75477	D	0.8433	D	0.929	0.98304
NM_203446.3(SYNJ1):c.3865C>T (p.Arg1289Ter)	SYNJ1	21:32638958:G:A	Pathogenic	42	>=15	D	0.58673	D	AEFDBI	0.21791	N	.	.	.	.	0.7849	D	0.83351	D	0.48446	P	0.58656	P	0.36887	N	0.907	0.97474
NM_004181.5(UCHL1):c.533G>A (p.Arg178Gln)	UCHL1	4:41264109:G:A	NA	34	>=15	D	0.61474	D	AEFDBCI	0.78732	D	0.82842	D	0.78209	T	0.56456	D	0.61642	D	0.67487	D	0.7153	D	0.8433	D	0.74	0.90982
NM_020821.3(VPS13C):c.9019C>T (p.Arg3007Ter)	VPS13C	15:61907350:G:A	Likely pathogenic	45	>=15	D	0.34137	D	AEFGBCI	0.21097	N	.	.	.	.	0.05388	T	0.19972	T	0.41496	P	0.41633	B	0.34847	N	0.404	0.71714
NM_020821.3(VPS13C):c.6880C>T (p.Arg2294Ter)	VPS13C	15:61922492:G:A	Likely pathogenic	45	>=15	D	0.73054	D	AEFBI	0.13741	N	.	.	.	.	0.91255	D	0.92824	D	0.63424	D	0.699	D	0.46924	U	0.88	0.96465
NM_020821.3(VPS13C):c.1111C>T (p.Arg371Ter)	VPS13C	15:62008662:G:A	Pathogenic/Likely pathogenic	37	>=15	D	0.68753	D	AEFBI	0.24456	N	.	.	.	.	0.91255	D	0.92824	D	0.58077	D	0.67262	D	0.46924	U	0.837	0.94877

## Sheet: ST5
Supplementary Table S5: Functional impact of the 81 significant variants
Name	PD_gene	SNP	Germline.classification	Func.refGene	GeneDetail.refGene	ExonicFunc.refGene	AAChange.refGene
NM_022089.4(GBA1):c.3057del	ATP13A2	1:16987071:AG:A	NA	exonic	.	frameshift deletion	ATP13A2:NM_001141974:exon25:c.2925delC:p.Y976Tfs*3,ATP13A2:NM_001141973:exon26:c.3042delC:p.Y1015Tfs*3,ATP13A2:NM_022089:exon26:c.3057delC:p.Y1020Tfs*3
NM_022089.4(ATP13A2):c.2629G>A (p.Gly877Arg)	ATP13A2	1:16988455:C:T	Pathogenic	exonic	.	nonsynonymous SNV	ATP13A2:NM_001141974:exon23:c.G2497A:p.G833R,ATP13A2:NM_001141973:exon24:c.G2614A:p.G872R,ATP13A2:NM_022089:exon24:c.G2629A:p.G877R
NM_022089.4(ATP13A2):c.2529+1G>A	ATP13A2	1:16989886:C:T	Likely pathogenic	splicing	NM_022089:exon22:c.2529+1G>A;NM_001141973:exon22:c.2514+1G>A	.	.
NM_022089.4(ATP13A2):c.1657C>T (p.Arg553Ter)	ATP13A2	1:16993721:G:A	Pathogenic/Likely pathogenic	exonic	.	stopgain	ATP13A2:NM_001141973:exon16:c.C1642T:p.R548X,ATP13A2:NM_001141974:exon16:c.C1642T:p.R548X,ATP13A2:NM_022089:exon16:c.C1657T:p.R553X
NM_001372574.1(ATXN2):c.1526C>T (p.Ser509Leu)	ATXN2	12:111513389:G:A	Likely pathogenic, low penetrance	exonic	.	nonsynonymous SNV	ATXN2:NM_001310123:exon9:c.C1139T:p.S380L,ATXN2:NM_001310121:exon11:c.C1211T:p.S404L,ATXN2:NM_001372574:exon11:c.C1526T:p.S509L,ATXN2:NM_002973:exon11:c.C1526T:p.S509L
NM_182917.4(EIF4G1):c.1505C>T (p.Ala502Val)	EIF4G1	3:184322089:C:T	NA	exonic	.	nonsynonymous SNV	EIF4G1:NM_004953:exon3:c.C917T:p.A306V,EIF4G1:NM_198242:exon6:c.C1013T:p.A338V,EIF4G1:NM_198244:exon7:c.C1244T:p.A415V,EIF4G1:NM_182917:exon9:c.C1505T:p.A502V,EIF4G1:NM_001194947:exon10:c.C1526T:p.A509V,EIF4G1:NM_001291157:exon10:c.C1385T:p.A462V,EIF4G1:NM_198241:exon10:c.C1505T:p.A502V,EIF4G1:NM_001194946:exon11:c.C1526T:p.A509V
NM_182917.4(EIF4G1):c.3617G>T	EIF4G1	3:184327401:G:A	NA	exonic	.	nonsynonymous SNV	EIF4G1:NM_004953:exon17:c.G3029A:p.R1010H,EIF4G1:NM_198242:exon20:c.G3122A:p.R1041H,EIF4G1:NM_198244:exon21:c.G3353A:p.R1118H,EIF4G1:NM_182917:exon23:c.G3617A:p.R1206H,EIF4G1:NM_001194947:exon24:c.G3635A:p.R1212H,EIF4G1:NM_001291157:exon24:c.G3494A:p.R1165H,EIF4G1:NM_198241:exon24:c.G3614A:p.R1205H,EIF4G1:NM_001194946:exon25:c.G3635A:p.R1212H
NM_012179.4(FBXO7):c.1A>C (p.Met1Leu)	FBXO7	22:32475003:A:C	Pathogenic	exonic	.	startloss	FBXO7:NM_012179:exon1:c.A1C:p.M1?
NM_012179.4(FBXO7):c.1141C>T (p.Arg381Ter)	FBXO7	22:32493278:C:T	Pathogenic	exonic	.	stopgain	FBXO7:NM_001033024:exon7:c.C904T:p.R302X,FBXO7:NM_001257990:exon7:c.C799T:p.R267X,FBXO7:NM_012179:exon7:c.C1141T:p.R381X
NM_012179.4(FBXO7):c.1213G>T (p.Glu405Ter)	FBXO7	22:32498174:G:T	Pathogenic	exonic	.	stopgain	FBXO7:NM_001033024:exon9:c.G976T:p.E326X,FBXO7:NM_001257990:exon9:c.G871T:p.E291X,FBXO7:NM_012179:exon9:c.G1213T:p.E405X
NM_000157.4(GBA1):c.1606C>T (p.Gln536Ter)	GBA1	1:155235000:G:A	Pathogenic	exonic	.	stopgain	GBA:NM_001171811:exon10:c.C1345T:p.Q449X,GBA:NM_001171812:exon10:c.C1459T:p.Q487X,GBA:NM_000157:exon11:c.C1606T:p.Q536X,GBA:NM_001005741:exon12:c.C1606T:p.Q536X,GBA:NM_001005742:exon12:c.C1606T:p.Q536X
NM_000157.4(GBA1):c.1604G>A (p.Arg535His)	GBA1	1:155235002:C:T	Pathogenic/Likely pathogenic	exonic	.	nonsynonymous SNV	GBA:NM_001171811:exon10:c.G1343A:p.R448H,GBA:NM_001171812:exon10:c.G1457A:p.R486H,GBA:NM_000157:exon11:c.G1604A:p.R535H,GBA:NM_001005741:exon12:c.G1604A:p.R535H,GBA:NM_001005742:exon12:c.G1604A:p.R535H
NM_000157.4(GBA1):c.1504C>T (p.Arg502Cys)	GBA1	1:155235196:G:A	Pathogenic	exonic	.	nonsynonymous SNV	GBA:NM_001171811:exon9:c.C1243T:p.R415C,GBA:NM_001171812:exon9:c.C1357T:p.R453C,GBA:NM_000157:exon10:c.C1504T:p.R502C,GBA:NM_001005741:exon11:c.C1504T:p.R502C,GBA:NM_001005742:exon11:c.C1504T:p.R502C
NM_000157.4(GBA1):c.1448T>C (p.Leu483Pro)	GBA1	1:155235252:A:G	Pathogenic; risk factor	exonic	.	nonsynonymous SNV	GBA:NM_001171811:exon9:c.T1187C:p.L396P,GBA:NM_001171812:exon9:c.T1301C:p.L434P,GBA:NM_000157:exon10:c.T1448C:p.L483P,GBA:NM_001005741:exon11:c.T1448C:p.L483P,GBA:NM_001005742:exon11:c.T1448C:p.L483P
NM_000157.3(GBA1):c.1444G>A (p.Asp482Asn)	GBA1	1:155235256:C:T	NA	exonic	.	nonsynonymous SNV	GBA:NM_001171811:exon9:c.G1183A:p.D395N,GBA:NM_001171812:exon9:c.G1297A:p.D433N,GBA:NM_000157:exon10:c.G1444A:p.D482N,GBA:NM_001005741:exon11:c.G1444A:p.D482N,GBA:NM_001005742:exon11:c.G1444A:p.D482N
NM_000157.4(GBA1):c.1342G>C (p.Asp448His)	GBA1	1:155235727:C:G	Pathogenic/Likely pathogenic	exonic	.	nonsynonymous SNV	GBA:NM_001171811:exon8:c.G1081C:p.D361H,GBA:NM_001171812:exon8:c.G1195C:p.D399H,GBA:NM_000157:exon9:c.G1342C:p.D448H,GBA:NM_001005741:exon10:c.G1342C:p.D448H,GBA:NM_001005742:exon10:c.G1342C:p.D448H
NM_000157.4(GBA1):c.1292A>G (p.Asn431Ser)	GBA1	1:155235777:T:C	Likely pathogenic	exonic	.	nonsynonymous SNV	GBA:NM_001171811:exon8:c.A1031G:p.N344S,GBA:NM_001171812:exon8:c.A1145G:p.N382S,GBA:NM_000157:exon9:c.A1292G:p.N431S,GBA:NM_001005741:exon10:c.A1292G:p.N431S,GBA:NM_001005742:exon10:c.A1292G:p.N431S
NM_000157.4(GBA1):c.1255G>A (p.Asp419Asn)	GBA1	1:155235814:C:T	Likely pathogenic	exonic	.	nonsynonymous SNV	GBA:NM_001171811:exon8:c.G994A:p.D332N,GBA:NM_001171812:exon8:c.G1108A:p.D370N,GBA:NM_000157:exon9:c.G1255A:p.D419N,GBA:NM_001005741:exon10:c.G1255A:p.D419N,GBA:NM_001005742:exon10:c.G1255A:p.D419N
NM_000157.4(GBA1):c.1226A>G (p.Asn409Ser)	GBA1	1:155235843:T:C	Pathogenic/Likely pathogenic; risk factor	exonic	.	nonsynonymous SNV	GBA:NM_001171811:exon8:c.A965G:p.N322S,GBA:NM_001171812:exon8:c.A1079G:p.N360S,GBA:NM_000157:exon9:c.A1226G:p.N409S,GBA:NM_001005741:exon10:c.A1226G:p.N409S,GBA:NM_001005742:exon10:c.A1226G:p.N409S
NM_000157.4(GBA1):c.928A>G (p.Ser310Gly)	GBA1	1:155237412:T:C	Pathogenic/Likely pathogenic	exonic	.	nonsynonymous SNV	GBA:NM_001171811:exon6:c.A667G:p.S223G,GBA:NM_001171812:exon6:c.A781G:p.S261G,GBA:NM_000157:exon7:c.A928G:p.S310G,GBA:NM_001005741:exon8:c.A928G:p.S310G,GBA:NM_001005742:exon8:c.A928G:p.S310G
NM_000157.4(GBA1):c.896T>C (p.Ile299Thr)	GBA1	1:155237444:A:G	Likely pathogenic	exonic	.	nonsynonymous SNV	GBA:NM_001171811:exon6:c.T635C:p.I212T,GBA:NM_001171812:exon6:c.T749C:p.I250T,GBA:NM_000157:exon7:c.T896C:p.I299T,GBA:NM_001005741:exon8:c.T896C:p.I299T,GBA:NM_001005742:exon8:c.T896C:p.I299T
NM_000157.4(GBA1):c.754T>A (p.Phe252Ile)	GBA1	1:155238141:A:T	Pathogenic/Likely pathogenic	exonic	.	nonsynonymous SNV	GBA:NM_001171811:exon5:c.T493A:p.F165I,GBA:NM_001171812:exon5:c.T607A:p.F203I,GBA:NM_000157:exon6:c.T754A:p.F252I,GBA:NM_001005741:exon7:c.T754A:p.F252I,GBA:NM_001005742:exon7:c.T754A:p.F252I
NM_000157.3(GBA1):c.751T>C (p.Tyr251His)	GBA1	1:155238144:A:G	NA	exonic	.	nonsynonymous SNV	GBA:NM_001171811:exon5:c.T490C:p.Y164H,GBA:NM_001171812:exon5:c.T604C:p.Y202H,GBA:NM_000157:exon6:c.T751C:p.Y251H,GBA:NM_001005741:exon7:c.T751C:p.Y251H,GBA:NM_001005742:exon7:c.T751C:p.Y251H
NM_000157.4(GBA1):c.709A>G (p.Lys237Glu)	GBA1	1:155238186:T:C	Pathogenic/Likely pathogenic	exonic	.	nonsynonymous SNV	GBA:NM_001171811:exon5:c.A448G:p.K150E,GBA:NM_001171812:exon5:c.A562G:p.K188E,GBA:NM_000157:exon6:c.A709G:p.K237E,GBA:NM_001005741:exon7:c.A709G:p.K237E,GBA:NM_001005742:exon7:c.A709G:p.K237E
NM_000157.4(GBA1):c.703T>C (p.Ser235Pro)	GBA1	1:155238192:A:G	Pathogenic/Likely pathogenic	exonic	.	nonsynonymous SNV	GBA:NM_001171811:exon5:c.T442C:p.S148P,GBA:NM_001171812:exon5:c.T556C:p.S186P,GBA:NM_000157:exon6:c.T703C:p.S235P,GBA:NM_001005741:exon7:c.T703C:p.S235P,GBA:NM_001005742:exon7:c.T703C:p.S235P
NM_000157.4(GBA1):c.681T>G (p.Asn227Lys)	GBA1	1:155238214:A:C	Pathogenic/Likely pathogenic	exonic	.	nonsynonymous SNV	GBA:NM_001171811:exon5:c.T420G:p.N140K,GBA:NM_001171812:exon5:c.T534G:p.N178K,GBA:NM_000157:exon6:c.T681G:p.N227K,GBA:NM_001005741:exon7:c.T681G:p.N227K,GBA:NM_001005742:exon7:c.T681G:p.N227K
NM_000157.4(GBA1):c.680A>G (p.Asn227Ser)	GBA1	1:155238215:T:C	Pathogenic	exonic	.	nonsynonymous SNV	GBA:NM_001171811:exon5:c.A419G:p.N140S,GBA:NM_001171812:exon5:c.A533G:p.N178S,GBA:NM_000157:exon6:c.A680G:p.N227S,GBA:NM_001005741:exon7:c.A680G:p.N227S,GBA:NM_001005742:exon7:c.A680G:p.N227S
NM_000157.3(GBA1):c.586A>C (p.Lys196Gln)	GBA1	1:155238519:T:G	NA	exonic	.	nonsynonymous SNV	GBA:NM_001171811:exon4:c.A325C:p.K109Q,GBA:NM_001171812:exon4:c.A439C:p.K147Q,GBA:NM_000157:exon5:c.A586C:p.K196Q,GBA:NM_001005741:exon6:c.A586C:p.K196Q,GBA:NM_001005742:exon6:c.A586C:p.K196Q
NM_000157.4(GBA1):c.475C>T (p.Arg159Trp)	GBA1	1:155238630:G:A	Pathogenic	exonic	.	nonsynonymous SNV	GBA:NM_001171811:exon4:c.C214T:p.R72W,GBA:NM_001171812:exon4:c.C328T:p.R110W,GBA:NM_000157:exon5:c.C475T:p.R159W,GBA:NM_001005741:exon6:c.C475T:p.R159W,GBA:NM_001005742:exon6:c.C475T:p.R159W
NM_000157.4(GBA1):c.259C>T (p.Arg87Trp)	GBA1	1:155239934:G:A	Pathogenic	exonic	.	nonsynonymous SNV	GBA:NM_000157:exon3:c.C259T:p.R87W,GBA:NM_001171812:exon3:c.C259T:p.R87W,GBA:NM_001005741:exon4:c.C259T:p.R87W,GBA:NM_001005742:exon4:c.C259T:p.R87W
NM_000157.4(GBA1):c.115+1G>A	GBA1	1:155240629:C:T	Pathogenic/Likely pathogenic	splicing	NM_001005742:exon3:c.115+1G>A;NM_000157:exon2:c.115+1G>A;NM_001005741:exon3:c.115+1G>A;NM_001171812:exon2:c.115+1G>A	.	.
NM_000157.3(GBA1):c.84dup	GBA1	1:155240660:G:GC	NA	exonic	.	frameshift insertion	GBA:NM_000157:exon2:c.84dupG:p.L29Afs*18,GBA:NM_001171812:exon2:c.84dupG:p.L29Afs*18,GBA:NM_001005741:exon3:c.84dupG:p.L29fs,GBA:NM_001005742:exon3:c.84dupG:p.L29Afs*18
NM_001103147.2(GIGYF2):c.167A>G (p.Asn56Ser)	GIGYF2	2:232747740:A:G	NA	exonic	.	nonsynonymous SNV	GIGYF2:NM_001103148:exon3:c.A167G:p.N56S,GIGYF2:NM_001103146:exon4:c.A167G:p.N56S,GIGYF2:NM_001103147:exon5:c.A167G:p.N56S,GIGYF2:NM_015575:exon6:c.A167G:p.N56S
NM_001103147.2(GIGYF2):c.898A>G	GIGYF2	2:232790817:A:G	NA	exonic	.	nonsynonymous SNV	GIGYF2:NM_001103148:exon9:c.A814G:p.I272V,GIGYF2:NM_001103146:exon10:c.A832G:p.I278V,GIGYF2:NM_001103147:exon12:c.A898G:p.I300V,GIGYF2:NM_015575:exon12:c.A832G:p.I278V
NM_001103147.2(GIGFY2):c.1325A>G	GIGYF2	2:232791426:A:G	NA	exonic	.	nonsynonymous SNV	GIGYF2:NM_001103148:exon11:c.A1244G:p.K415R,GIGYF2:NM_001103146:exon12:c.A1262G:p.K421R,GIGYF2:NM_001103147:exon14:c.A1325G:p.K442R,GIGYF2:NM_015575:exon14:c.A1262G:p.K421R
NM_013247.5(HTRA2):c.427C>T (p.Pro143Ala)	HTRA2	2:74530433:C:G	NA	exonic	.	nonsynonymous SNV	HTRA2:NM_001321727:exon1:c.C427G:p.P143A,HTRA2:NM_001321728:exon1:c.C427G:p.P143A,HTRA2:NM_013247:exon1:c.C427G:p.P143A,HTRA2:NM_145074:exon1:c.C427G:p.P143A
NM_013247.5(HTRA2):c.1195G>A (p.Gly399Ser)	HTRA2	2:74532698:G:A	NA	exonic	.	nonsynonymous SNV	HTRA2:NM_013247:exon7:c.G1195A:p.G399S
NM_013247.5(HTRA2):c.1211G>A (p.Arg404Gln)	HTRA2	2:74532714:G:A	Pathogenic	exonic	.	nonsynonymous SNV	HTRA2:NM_013247:exon7:c.G1211A:p.R404Q
NM_198578.4(LRRK2):c.4321C>G (p.Arg1441Gly)	LRRK2	12:40310434:C:G	Pathogenic	exonic	.	nonsynonymous SNV	LRRK2:NM_198578:exon31:c.C4321G:p.R1441G
NM_198578.4(LRRK2):c.4321C>T (p.Arg1441Cys)	LRRK2	12:40310434:C:T	Pathogenic	exonic	.	nonsynonymous SNV	LRRK2:NM_198578:exon31:c.C4321T:p.R1441C
NM_198578.4(LRRK2):c.6055G>A (p.Gly2019Ser)	LRRK2	12:40340400:G:A	Pathogenic/Likely pathogenic; risk factor	exonic	.	nonsynonymous SNV	LRRK2:NM_198578:exon41:c.G6055A:p.G2019S
NM_198578.4(LRRK2):c.7153G>A (p.Gly2385Arg)	LRRK2	12:40363526:G:A	NA	exonic	.	nonsynonymous SNV	LRRK2:NM_198578:exon48:c.G7153A:p.G2385R
NM_007262.5(PARK7):c.82C>T (p.Arg28Ter)	PARK7	1:7962867:C:T	Pathogenic	exonic	.	stopgain	PARK7:NM_001123377:exon2:c.C82T:p.R28X,PARK7:NM_007262:exon2:c.C82T:p.R28X
NM_007262.5(PARK7):c.83G>A (p.Arg28Gln)	PARK7	1:7962868:G:A	Likely pathogenic	exonic	.	nonsynonymous SNV	PARK7:NM_001123377:exon2:c.G83A:p.R28Q,PARK7:NM_007262:exon2:c.G83A:p.R28Q
NM_007262.5(PARK7):c.446A>C (p.Asp149Ala)	PARK7	1:7984930:A:C	NA	exonic	.	nonsynonymous SNV	PARK7:NM_001123377:exon7:c.A446C:p.D149A,PARK7:NM_007262:exon7:c.A446C:p.D149A
NM_032409.3(PINK1):c.736C>T (p.Arg246Ter)	PINK1	1:20639952:C:T	Pathogenic	exonic	.	stopgain	PINK1:NM_032409:exon3:c.C736T:p.R246X
NM_032409.3(PINK1):c.836G>A (p.Arg279His)	PINK1	1:20644549:G:A	NA	exonic	.	nonsynonymous SNV	PINK1:NM_032409:exon4:c.G836A:p.R279H
NM_032409.3(PINK1):c.938C>T (p.Thr313Met)	PINK1	1:20644651:C:T	Pathogenic/Likely pathogenic	exonic	.	nonsynonymous SNV	PINK1:NM_032409:exon4:c.C938T:p.T313M
NM_032409.3(PINK1):c.1040T>C (p.Leu347Pro)	PINK1	1:20645640:T:C	Pathogenic	exonic	.	nonsynonymous SNV	PINK1:NM_032409:exon5:c.T1040C:p.L347P
NM_032409.3(PINK1):c.1162T>C (p.Cys388Arg)	PINK1	1:20648543:T:C	Likely pathogenic	exonic	.	nonsynonymous SNV	PINK1:NM_032409:exon6:c.T1162C:p.C388R
NM_032409.3(PINK1):c.1196C>T (p.Pro399Leu)	PINK1	1:20648577:C:T	NA	exonic	.	nonsynonymous SNV	PINK1:NM_032409:exon6:c.C1196T:p.P399L
NM_032409.3(PINK1):c.1474C>T (p.Arg492Ter)	PINK1	1:20649217:C:T	Pathogenic	exonic	.	stopgain	PINK1:NM_032409:exon7:c.C1474T:p.R492X
NM_032409.3(PINK1):c.1501C>T (p.Arg501Ter)	PINK1	1:20650446:C:T	Pathogenic/Likely pathogenic	exonic	.	stopgain	PINK1:NM_032409:exon8:c.C1501T:p.R501X
NM_003560.4(PLA2G6):c.2370T>G	PLA2G6	22:38112212:A:C	NA	exonic	.	stopgain	PLA2G6:NM_001004426:exon16:c.T2208G:p.Y736X,PLA2G6:NM_001199562:exon16:c.T2208G:p.Y736X,PLA2G6:NM_001349865:exon16:c.T2208G:p.Y736X,PLA2G6:NM_001349866:exon16:c.T2208G:p.Y736X,PLA2G6:NM_001349868:exon16:c.T1692G:p.Y564X,PLA2G6:NM_001349864:exon17:c.T2370G:p.Y790X,PLA2G6:NM_001349869:exon17:c.T1674G:p.Y558X,PLA2G6:NM_003560:exon17:c.T2370G:p.Y790X,PLA2G6:NM_001349867:exon18:c.T1836G:p.Y612X
NM_003560.4(PLA2G6):c.2239C>T (p.Arg747Trp)	PLA2G6	22:38112541:G:A	Pathogenic/Likely pathogenic	exonic	.	nonsynonymous SNV	PLA2G6:NM_001004426:exon15:c.C2077T:p.R693W,PLA2G6:NM_001199562:exon15:c.C2077T:p.R693W,PLA2G6:NM_001349865:exon15:c.C2077T:p.R693W,PLA2G6:NM_001349866:exon15:c.C2077T:p.R693W,PLA2G6:NM_001349868:exon15:c.C1561T:p.R521W,PLA2G6:NM_001349864:exon16:c.C2239T:p.R747W,PLA2G6:NM_001349869:exon16:c.C1543T:p.R515W,PLA2G6:NM_003560:exon16:c.C2239T:p.R747W,PLA2G6:NM_001349867:exon17:c.C1705T:p.R569W
NM_003560.4(PLA2G6):c.2233C>T (p.Arg745Trp)	PLA2G6	22:38112547:G:A	Pathogenic/Likely pathogenic	exonic	.	nonsynonymous SNV	PLA2G6:NM_001004426:exon15:c.C2071T:p.R691W,PLA2G6:NM_001199562:exon15:c.C2071T:p.R691W,PLA2G6:NM_001349865:exon15:c.C2071T:p.R691W,PLA2G6:NM_001349866:exon15:c.C2071T:p.R691W,PLA2G6:NM_001349868:exon15:c.C1555T:p.R519W,PLA2G6:NM_001349864:exon16:c.C2233T:p.R745W,PLA2G6:NM_001349869:exon16:c.C1537T:p.R513W,PLA2G6:NM_003560:exon16:c.C2233T:p.R745W,PLA2G6:NM_001349867:exon17:c.C1699T:p.R567W
NM_003560.4(PLA2G6):c.2222G>A (p.Arg741Gln)	PLA2G6	22:38112558:C:T	Pathogenic/Likely pathogenic	exonic	.	nonsynonymous SNV	PLA2G6:NM_001004426:exon15:c.G2060A:p.R687Q,PLA2G6:NM_001199562:exon15:c.G2060A:p.R687Q,PLA2G6:NM_001349865:exon15:c.G2060A:p.R687Q,PLA2G6:NM_001349866:exon15:c.G2060A:p.R687Q,PLA2G6:NM_001349868:exon15:c.G1544A:p.R515Q,PLA2G6:NM_001349864:exon16:c.G2222A:p.R741Q,PLA2G6:NM_001349869:exon16:c.G1526A:p.R509Q,PLA2G6:NM_003560:exon16:c.G2222A:p.R741Q,PLA2G6:NM_001349867:exon17:c.G1688A:p.R563Q
NM_003560.4(PLA2G6):c.2070_2072del	PLA2G6	22:38113616:GACA:G	NA	exonic	.	nonframeshift deletion	PLA2G6:NM_001004426:exon14:c.1908_1910del:p.V637del,PLA2G6:NM_001199562:exon14:c.1908_1910del:p.V637del,PLA2G6:NM_001349865:exon14:c.1908_1910del:p.V637del,PLA2G6:NM_001349866:exon14:c.1908_1910del:p.V637del,PLA2G6:NM_001349868:exon14:c.1392_1394del:p.V465del,PLA2G6:NM_001349864:exon15:c.2070_2072del:p.V691del,PLA2G6:NM_001349869:exon15:c.1374_1376del:p.V459del,PLA2G6:NM_003560:exon15:c.2070_2072…
NM_003560.4(PLA2G6):c.1912G>A (p.Gly638Arg)	PLA2G6	22:38115649:C:T	Likely pathogenic	exonic	.	nonsynonymous SNV	PLA2G6:NM_001004426:exon13:c.G1750A:p.G584R,PLA2G6:NM_001199562:exon13:c.G1750A:p.G584R,PLA2G6:NM_001349865:exon13:c.G1750A:p.G584R,PLA2G6:NM_001349866:exon13:c.G1750A:p.G584R,PLA2G6:NM_001349868:exon13:c.G1234A:p.G412R,PLA2G6:NM_001349864:exon14:c.G1912A:p.G638R,PLA2G6:NM_001349869:exon14:c.G1216A:p.G406R,PLA2G6:NM_003560:exon14:c.G1912A:p.G638R,PLA2G6:NM_001349867:exon15:c.G1378A:p.G460R
NM_003560.4(PLA2G6):c.1894C>T (p.Arg632Trp)	PLA2G6	22:38115667:G:A	Pathogenic/Likely pathogenic	exonic	.	nonsynonymous SNV	PLA2G6:NM_001004426:exon13:c.C1732T:p.R578W,PLA2G6:NM_001199562:exon13:c.C1732T:p.R578W,PLA2G6:NM_001349865:exon13:c.C1732T:p.R578W,PLA2G6:NM_001349866:exon13:c.C1732T:p.R578W,PLA2G6:NM_001349868:exon13:c.C1216T:p.R406W,PLA2G6:NM_001349864:exon14:c.C1894T:p.R632W,PLA2G6:NM_001349869:exon14:c.C1198T:p.R400W,PLA2G6:NM_003560:exon14:c.C1894T:p.R632W,PLA2G6:NM_001349867:exon15:c.C1360T:p.R454W
NM_003560.4(PLA2G6):c.1799G>A (p.Arg600Gln)	PLA2G6	22:38116155:C:T	Pathogenic/Likely pathogenic	exonic	.	nonsynonymous SNV	PLA2G6:NM_001004426:exon12:c.G1637A:p.R546Q,PLA2G6:NM_001199562:exon12:c.G1637A:p.R546Q,PLA2G6:NM_001349865:exon12:c.G1637A:p.R546Q,PLA2G6:NM_001349866:exon12:c.G1637A:p.R546Q,PLA2G6:NM_001349868:exon12:c.G1121A:p.R374Q,PLA2G6:NM_001349864:exon13:c.G1799A:p.R600Q,PLA2G6:NM_001349869:exon13:c.G1103A:p.R368Q,PLA2G6:NM_003560:exon13:c.G1799A:p.R600Q,PLA2G6:NM_001349867:exon14:c.G1265A:p.R422Q
NM_003560.4(PLA2G6):c.1771C>T (p.Arg591Trp)	PLA2G6	22:38116183:G:A	Pathogenic/Likely pathogenic	exonic	.	nonsynonymous SNV	PLA2G6:NM_001004426:exon12:c.C1609T:p.R537W,PLA2G6:NM_001199562:exon12:c.C1609T:p.R537W,PLA2G6:NM_001349865:exon12:c.C1609T:p.R537W,PLA2G6:NM_001349866:exon12:c.C1609T:p.R537W,PLA2G6:NM_001349868:exon12:c.C1093T:p.R365W,PLA2G6:NM_001349864:exon13:c.C1771T:p.R591W,PLA2G6:NM_001349869:exon13:c.C1075T:p.R359W,PLA2G6:NM_003560:exon13:c.C1771T:p.R591W,PLA2G6:NM_001349867:exon14:c.C1237T:p.R413W
NM_003560.4(PLA2G6):c.1427+1G>A	PLA2G6	22:38126370:C:T	Pathogenic/Likely pathogenic	splicing	NM_001349868:exon9:c.749+1G>A;NM_001349865:exon9:c.1265+1G>A;NM_001349867:exon11:c.893+1G>A;NM_001349866:exon9:c.1265+1G>A;NM_001349869:exon10:c.731+1G>A;NM_001199562:exon9:c.1265+1G>A;NM_001349864:exon10:c.1427+1G>A;NM_001004426:exon9:c.1265+1G>A;NM_003560:exon10:c.1427+1G>A	.	.
NM_003560.4(PLA2G6):c.991G>T (p.Asp331Tyr)	PLA2G6	22:38132917:C:A	Pathogenic	exonic	.	nonsynonymous SNV	PLA2G6:NM_001349868:exon6:c.G313T:p.D105Y,PLA2G6:NM_001004426:exon7:c.G991T:p.D331Y,PLA2G6:NM_001199562:exon7:c.G991T:p.D331Y,PLA2G6:NM_001349864:exon7:c.G991T:p.D331Y,PLA2G6:NM_001349865:exon7:c.G991T:p.D331Y,PLA2G6:NM_001349866:exon7:c.G991T:p.D331Y,PLA2G6:NM_003560:exon7:c.G991T:p.D331Y,PLA2G6:NM_001349867:exon8:c.G457T:p.D153Y,PLA2G6:NM_001349869:exon8:c.G457T:p.D153Y
NM_003560.4(PLA2G6):c.209+2T>G	PLA2G6	22:38169216:A:C	Likely pathogenic	splicing	NM_001349868:exon2:UTR5;NM_001349865:exon2:c.209+2T>G;NM_001349867:exon2:UTR5;NM_001349866:exon2:c.209+2T>G;NM_001349869:exon2:UTR5;NM_001199562:exon2:c.209+2T>G;NM_001349864:exon2:c.209+2T>G;NM_001004426:exon2:c.209+2T>G;NM_003560:exon2:c.209+2T>G	.	.
NM_004562.3(PRKN):c.1289G>A (p.Gly430Asp)	PRKN	6:161350208:C:T	Pathogenic/Likely pathogenic	exonic	.	nonsynonymous SNV	PRKN:NM_013988:exon9:c.G842A:p.G281D,PRKN:NM_013987:exon11:c.G1205A:p.G402D,PRKN:NM_004562:exon12:c.G1289A:p.G430D
NM_004562.3(PRKN):c.823C>T (p.Arg275Trp)	PRKN	6:161785820:G:A	Pathogenic/Likely pathogenic	exonic	.	nonsynonymous SNV	PRKN:NM_013988:exon4:c.C376T:p.R126W,PRKN:NM_013987:exon6:c.C739T:p.R247W,PRKN:NM_004562:exon7:c.C823T:p.R275W
NM_004562.3(PRKN):c.635G>A (p.Cys212Tyr)	PRKN	6:161973401:C:T	Pathogenic	exonic	.	nonsynonymous SNV	PRKN:NM_013988:exon3:c.G188A:p.C63Y,PRKN:NM_013987:exon5:c.G551A:p.C184Y,PRKN:NM_004562:exon6:c.G635A:p.C212Y
NM_004562.3(PRKN):c.167T>A (p.Val56Glu)	PRKN	6:162443314:A:T	Pathogenic	exonic	.	nonsynonymous SNV	PRKN:NM_004562:exon2:c.T167A:p.V56E,PRKN:NM_013987:exon2:c.T167A:p.V56E,PRKN:NM_013988:exon2:c.T167A:p.V56E
NM_004562.3(PRKN):c.125G>C (p.Arg42Pro)	PRKN	6:162443356:C:G	Pathogenic	exonic	.	nonsynonymous SNV	PRKN:NM_004562:exon2:c.G125C:p.R42P,PRKN:NM_013987:exon2:c.G125C:p.R42P,PRKN:NM_013988:exon2:c.G125C:p.R42P
NM_004562.3(PRKN):c.98G>A (p.Arg33Gln)	PRKN	6:162443383:C:T	Pathogenic/Likely pathogenic	exonic	.	nonsynonymous SNV	PRKN:NM_004562:exon2:c.G98A:p.R33Q,PRKN:NM_013987:exon2:c.G98A:p.R33Q,PRKN:NM_013988:exon2:c.G98A:p.R33Q
NM_004562.3(PRKN):c.2T>C (p.Met1Thr)	PRKN	6:162727667:A:G	Pathogenic/Likely pathogenic	exonic	.	startloss	PRKN:NM_004562:exon1:c.T2C:p.M1?,PRKN:NM_013987:exon1:c.T2C:p.M1?,PRKN:NM_013988:exon1:c.T2C:p.M1?
NM_004562.3(PRKN):c.1A>G (p.Met1Val)	PRKN	6:162727668:T:C	Pathogenic/Likely pathogenic	exonic	.	startloss	PRKN:NM_004562:exon1:c.A1G:p.M1?,PRKN:NM_013987:exon1:c.A1G:p.M1?,PRKN:NM_013988:exon1:c.A1G:p.M1?
NM_002778.4(PSAP):c.1076A>C (p.Glu359Ala)	PSAP	10:71819830:T:G	Pathogenic/Likely pathogenic	exonic	.	nonsynonymous SNV	PSAP:NM_001042466:exon10:c.A1082C:p.E361A,PSAP:NM_002778:exon10:c.A1076C:p.E359A,PSAP:NM_001042465:exon11:c.A1085C:p.E362A
NM_002778.4(PSAP):c.650C>T (p.Thr217Ile)	PSAP	10:71828084:G:A	Pathogenic/Likely pathogenic	exonic	.	nonsynonymous SNV	PSAP:NM_001042465:exon6:c.C650T:p.T217I,PSAP:NM_001042466:exon6:c.C650T:p.T217I,PSAP:NM_002778:exon6:c.C650T:p.T217I
NM_000345.4(SNCA):c.150T>G (p.His50Gln)	SNCA	4:89828156:A:C	NA	exonic	.	nonsynonymous SNV	SNCA:NM_000345:exon3:c.T150G:p.H50Q,SNCA:NM_001146054:exon3:c.T150G:p.H50Q,SNCA:NM_001146055:exon3:c.T150G:p.H50Q,SNCA:NM_001375286:exon3:c.T150G:p.H50Q,SNCA:NM_001375288:exon3:c.T150G:p.H50Q,SNCA:NM_007308:exon3:c.T150G:p.H50Q,SNCA:NM_001375285:exon4:c.T150G:p.H50Q,SNCA:NM_001375287:exon4:c.T150G:p.H50Q
NM_203446.3(SYNJ1):c.3865C>T (p.Arg1289Ter)	SYNJ1	21:32638958:G:A	Pathogenic	exonic	.	stopgain	SYNJ1:NM_001160306:exon27:c.C3724T:p.R1242X,SYNJ1:NM_001160302:exon30:c.C3817T:p.R1273X,SYNJ1:NM_003895:exon31:c.C3982T:p.R1328X,SYNJ1:NM_203446:exon31:c.C3865T:p.R1289X
NM_004181.5(UCHL1):c.533G>A (p.Arg178Gln)	UCHL1	4:41264109:G:A	NA	exonic	.	nonsynonymous SNV	UCHL1:NM_004181:exon8:c.G533A:p.R178Q
NM_020821.3(VPS13C):c.9019C>T (p.Arg3007Ter)	VPS13C	15:61907350:G:A	Likely pathogenic	exonic	.	stopgain	VPS13C:NM_017684:exon64:c.C8890T:p.R2964X,VPS13C:NM_018080:exon64:c.C8890T:p.R2964X,VPS13C:NM_001018088:exon66:c.C9019T:p.R3007X,VPS13C:NM_020821:exon66:c.C9019T:p.R3007X
NM_020821.3(VPS13C):c.6880C>T (p.Arg2294Ter)	VPS13C	15:61922492:G:A	Likely pathogenic	exonic	.	stopgain	VPS13C:NM_017684:exon52:c.C6751T:p.R2251X,VPS13C:NM_018080:exon52:c.C6751T:p.R2251X,VPS13C:NM_001018088:exon54:c.C6880T:p.R2294X,VPS13C:NM_020821:exon54:c.C6880T:p.R2294X
NM_020821.3(VPS13C):c.1111C>T (p.Arg371Ter)	VPS13C	15:62008662:G:A	Pathogenic/Likely pathogenic	exonic	.	stopgain	VPS13C:NM_017684:exon12:c.C982T:p.R328X,VPS13C:NM_018080:exon12:c.C982T:p.R328X,VPS13C:NM_001018088:exon14:c.C1111T:p.R371X,VPS13C:NM_020821:exon14:c.C1111T:p.R371X
